# Supplementary material for: Modulating the Strength and Threshold of NOTCH Oncogenic Signals by mir-181a-1/b-1
Source: PLoS Genet. 2012 Aug 9;8(8):e1002855. doi: 10.1371/journal.pgen.1002855 (PMC3415433; doi:10.1371/journal.pgen.1002855)
Supplement: Table S1 — List of hematopoietic and lymphoid populations examined by FACS analyses. (XLS) [file pgen.1002855.s009.xls]

## Sheet: Sheet1
Population	Organ	Markers
B Cells
HF A	BM	CD43(hi) B220(+) BP-1(-) CD24(-)
HF B	BM	CD43(hi) B220(+) BP-1(-) CD24(+)
HF C	BM	CD43(hi) B220(+) BP-1(+) CD24(+)
HF D	BM	CD43(-/int) B220(+) IgM(-) IgD(-)
HF E	BM	CD43(-/int) B220(+) IgM(+) IgD(-)
HF F	BM	CD43(-/int) B220(+) IgM(int) IgD(+)
B1	Peritoneal Cavity	B220(+) IgD(-) IgM(+)
B1a	Peritoneal Cavity	B220(+) IgD(-) IgM(+) CD5(+)
B1b	Peritoneal Cavity	B220(+) IgD(-) IgM(+) CD5(-)
B Cells	Spleen	B220(+)
Follicular B Cells	Spleen	B220(+) CD21(+) CD23(+)
Marginal Zone B Cells	Spleen	B220(+) CD21(hi) CD23(-)
T1 B Cells	Spleen	B220(+) CD21(-) CD23(-)
Germinal Center B Cells	Lymph Node	CD19(+) PNA(+) Fas(+)
T Cells
Alpha-Beta T Cells	Spleen	Alpha-Beta-TCR(+)
Gamma-Delta T Cells	Spleen	Gamma-Delta-TCR(+)
Alpha-Beta T Cells	Thymus	Alpha-Beta-TCR(+)
Gamma-Delta T Cells	Thymus	Gamma-Delta-TCR(+)
Antigen Experienced T Cells	Spleen	CD3(+) CD44(int/hi) CD25(+)
Memory/Activated T Cells	Spleen	CD3(+) CD44(+) CD62L(-)
Regulatory T Cells	Spleen	CD3(+) CD4(+) CD25(+)
ETP	Thymus	Lineage(-) CD3e(-) CD44(+) CD25(-) c-Kit(-)
DN1	Thymus	Lineage(-) CD44(+) CD25(-)
DN2	Thymus	Lineage(-) CD44(+) CD25(+)
DN3	Thymus	Lineage(-) CD44(-) CD25(+)
DN3a	Thymus	Lineage(-) CD44(-) CD25(+) CD27(-/lo) FSC(lo)
DN3b	Thymus	Lineage(-) CD44(-) CD25(+) CD27(+) FSC(hi)
DN4	Thymus	Lineage(-) CD44(-) CD25(-)
DP	Thymus	CD4(+) CD8(+)
CD4SP	Thymus	CD4(+) CD8(-)
CD8SP	Thymus	CD4(-) CD8(+)
Lineage
B Cells	BM	B220(+)
T Cells	BM	CD3(+)
Granulocytes	BM	Gr-1(+)
Monocytes/Macrophages	BM	CD11b(+)
Erythrocytes/Erythroid	BM	Ter-119(+)
B Cells	Spleen	B220(+)
T Cells	Spleen	CD3(+)
Granulocytes	Spleen	Gr-1(+)
Monocytes/Macrophages	Spleen	CD11b(+)
Erythrocytes/Erythroid	Spleen	Ter-119(+)
B Cells	Peripheral Blood	B220(+)
T Cells	Peripheral Blood	CD3(+)
Granulocytes	Peripheral Blood	Gr-1(+)
Monocytes/Macrophages	Peripheral Blood	CD11b(+)
Erythrocytes/Erythroid	Peripheral Blood	Ter-119(+)
Lineage: B220, CD11b, CD11c, Gr-1, Ter-119, NK1.1, GD TCR, CD4, CD8
