# Supplementary material for: Modulating the Strength and Threshold of NOTCH Oncogenic Signals by mir-181a-1/b-1
Source: PLoS Genet. 2012 Aug 9;8(8):e1002855. doi: 10.1371/journal.pgen.1002855 (PMC3415433; doi:10.1371/journal.pgen.1002855)
Supplement: Table S3 — Complete list of ICN1-regulated genes and their differential expression in the absence of mir-181ab1. Hierarchical clustering analyses clustered this set of genes into four groups (I, II, III, IV). Ingenuity Pathways Analyses (Ingenuity Systems, www.ingenuity.com) were carried out to determine whether these genes belong to over-represented canonical pathways (p<0.01). miRNA target prediction analyses were also carried out using TargetScan and PicTar and miRanda. The results of pathway and target analyses were denoted as “1” if positive and “0” if negative. (XLS) [file pgen.1002855.s011.xls]

## Sheet: Sheet1
Note: "1" means yes, "0" means no.
Gene_Symbol	Transcripts	Fold (ICN1_DP vs DP)	P (ICN1_DP vs DP)	Fold (ICN1_DP_181KO vs ICN1_DP)	P (ICN1_DP_181KO vs ICN1_DP)	Gene_Description	Notch_Pathway_gene	TargetScan (conserved)	TargetScan (not_conserved)	TargetScan_(Combined)	PicTar_targets	miRanda_targets	Combined_predicted_targets
S100A8	NM_013650	228.606	0.000115907	-51.654	0.0133624	Mus musculus S100 calcium binding protein A8 (calgranulin A)	0	0	0	0	0	0	0
S100A9	NM_009114	135.355	9.93487e-05	-39.4451	0.00944917	Mus musculus S100 calcium binding protein A9 (calgranulin B)	0	0	0	0	0	0	0
DTX1	NM_008052	59.8479	5.51937e-06	-16.8674	0.0104592	Mus musculus deltex 1 homolog (Drosophila)	1	0	0	0	0	0	0
SIDT1	NM_001159419	38.2982	1.65581e-05	-34.5456	9.38293e-05	Mus musculus SID1 transmembrane family, member 1	0	0	0	0	0	0	0
TM4SF5	NM_029360	35.2936	1.10387e-05	-22.261	0.000938293	Mus musculus transmembrane 4 superfamily member 5	0	0	0	0	0	0	0
CAMP	NM_009921	26.3827	0.00026493	-12.5706	0.00294735	Mus musculus cathelicidin antimicrobial peptide	0	0	0	0	0	0	0
LYZ1	NM_013590	23.9491	0.000480185	-9.93378	0.0125566	Mus musculus lysozyme 1	0	0	0	0	0	0	0
LCN2	NM_008491	23.3844	0.0012253	-13.6101	0.00422784	Mus musculus lipocalin 2	0	0	0	0	0	0	0
DSP	NM_023842	21.3752	0.000154542	-16.0624	0.000430511	Mus musculus desmoplakin	0	0	0	0	0	0	0
LYZ2	NM_017372	19.7783	0.000601612	-9.57492	0.00729661	Mus musculus lysozyme 2	0	0	0	0	0	0	0
GADD45G	NM_011817	17.5614	4.4155e-05	-10.5888	0.00537587	Mus musculus growth arrest and DNA-damage-inducible 45 gamma	0	0	0	0	0	0	0
RETNLG	NM_181596	17.4288	0.00251131	-13.5758	0.00203665	Mus musculus resistin like gamma	0	0	0	0	0	0	0
LTF	NM_008522	17.2564	0.000833425	-9.5941	0.00708687	Mus musculus lactotransferrin	0	0	0	0	0	0	0
CHI3L3	NM_009892	13.1139	0.0033613	-8.13814	0.00636384	Mus musculus chitinase 3-like 3	0	0	0	0	0	0	0
DENND2D	NM_001093754	13.0127	7.17518e-05	-6.76257	0.00174412	Mus musculus DENN/MADD domain containing 2D	0	0	0	0	0	0	0
H2-T22	NM_010397	12.9407	0.000386356	-2.54676	0.0592174	Mus musculus histocompatibility 2, T region locus 22	0	0	0	0	0	0	0
NGP	NM_008694	12.6037	0.00295286	-7.21192	0.00708136	Mus musculus neutrophilic granule protein	0	0	0	0	0	0	0
NOTCH1	NM_008714	11.8984	8.831e-05	-5.45537	0.00017662	Mus musculus Notch gene homolog 1 (Drosophila)	1	0	0	0	0	0	0
NLN	NM_029447	11.3593	2.20775e-05	-7.12443	0.00597748	Mus musculus neurolysin (metallopeptidase M3 family)	0	0	0	0	0	1	1
TLE6	NM_053254	11.0297	0.000734077	-12.4058	0.000800309	Mus musculus transducin-like enhancer of split 6, homolog of Drosophila E(spl)	0	0	0	0	0	0	0
SCN2B	NM_001014761	10.0858	0.000248372	-5.41634	0.00522685	Mus musculus sodium channel, voltage-gated, type II, beta	0	0	0	0	0	0	0
IL2RA	NM_008367	9.98536	0.000220775	-4.98442	0.00622585	Mus musculus interleukin 2 receptor, alpha chain	0	0	0	0	0	0	0
PTCRA	NM_011195	8.93344	2.75969e-05	-6.61445	0.00433271	Mus musculus pre T-cell antigen receptor alpha	0	0	0	0	0	0	0
SPSB4	NM_145134	8.43756	5.51937e-05	-4.81946	0.0054697	Mus musculus splA/ryanodine receptor domain and SOCS box containing 4	0	0	1	1	0	1	1
FPR2	NM_008039	8.40834	0.00448725	-5.14218	0.00851087	Mus musculus formyl peptide receptor 2	0	0	0	0	0	0	0
LGALS3	NM_010705	8.07444	0.00331162	-5.14908	0.0041892	Mus musculus lectin, galactose binding, soluble 3	0	0	0	0	0	0	0
PSME2B	NA	7.61701	0.000452589	-3.30617	0.00650182	NA	0	0	0	0	0	0	0
CDK5RAP2	NM_145990	7.42402	6.62325e-05	-5.74803	2.75969e-05	Mus musculus CDK5 regulatory subunit associated protein 2	0	0	0	0	0	0	0
ADAM19	NM_009616	7.37986	0.00659013	-6.72439	0.00221879	Mus musculus a disintegrin and metallopeptidase domain 19 (meltrin beta)	0	0	0	0	0	0	0
PLAC8	NM_139198	7.2836	0.0047853	-3.52796	0.0204051	Mus musculus placenta-specific 8	0	0	0	0	0	0	0
IFITM6	NM_001033632	6.88203	0.00718622	-5.41421	0.00697097	Mus musculus interferon induced transmembrane protein 6	0	0	0	0	0	0	0
HES1	NM_008235	6.8131	0.000143504	-6.33212	0.000761673	Mus musculus hairy and enhancer of split 1 (Drosophila)	1	0	0	0	0	0	0
HEY1	NM_010423	6.80914	0.000292527	-5.47923	0.000126946	Mus musculus hairy/enhancer-of-split related with YRPW motif 1	1	0	0	0	0	0	0
ALDH1B1	NM_028270	6.51702	0.00070648	-3.3615	0.00261066	Mus musculus aldehyde dehydrogenase 1 family, member B1	0	0	0	0	0	0	0
DUS2L	NM_025518	6.40393	0.000242852	-3.05448	0.0135225	Mus musculus dihydrouridine synthase 2-like (SMM1, S. cerevisiae)	0	0	0	0	0	0	0
IL10	NM_010548	6.32788	0.000165581	-5.65345	5.51937e-06	Mus musculus interleukin 10	0	0	0	0	0	0	0
SEC11C	NM_025468	6.16523	0.000910697	-3.59787	3.86356e-05	Mus musculus SEC11 homolog C (S. cerevisiae)	0	0	0	0	0	1	1
H2-T10	NM_010395	6.00486	0.0008831	-1.6275	0.505873	Mus musculus histocompatibility 2, T region locus 10	0	0	0	0	0	0	0
FAM134B	NM_025459	5.58803	0.000253891	-6.04823	0.000115907	Mus musculus family with sequence similarity 134, member B	0	0	0	0	0	1	1
EIF1B	NM_026892	5.56308	0.000827906	-6.08446	1.10387e-05	Mus musculus eukaryotic translation initiation factor 1B	0	0	0	0	0	0	0
PGLYRP1	NM_009402	5.47153	0.00776576	-5.04587	0.00795894	Mus musculus peptidoglycan recognition protein 1	0	0	0	0	0	0	0
METTL6	NM_025907	5.41514	0.000231814	-4.31553	6.07131e-05	Mus musculus methyltransferase like 6	0	0	0	0	0	0	0
H2-AA	NM_023145	5.3003	0.0089469	-2.29201	0.0588365	Mus musculus histocompatibility 2, class II antigen A, alpha	0	0	0	0	0	0	0
SLC35B1	NM_016752	5.2551	0.000121426	-2.38092	0.00562976	Mus musculus solute carrier family 35, member B1	0	0	0	0	0	0	0
IRF4	NM_013674	5.23765	0.000424992	-3.6876	0.00212496	Mus musculus interferon regulatory factor 4	0	0	1	1	0	0	1
SRGN	NM_011157	5.05051	0.000336682	-2.31563	0.00530964	Mus musculus serglycin	0	0	0	0	0	0	0
CD53	NM_007651	4.98713	0.000380837	-2.42664	0.0040457	Mus musculus CD53 antigen	0	0	0	0	0	0	0
NOTCH3	NM_008716	4.88048	8.27906e-05	-2.74193	0.0251739	Mus musculus Notch gene homolog 3 (Drosophila)	1	0	0	0	0	0	0
MYL4	NM_010858	4.82956	0.00140744	-4.14917	0.00144056	Mus musculus myosin, light polypeptide 4	0	0	0	0	0	0	0
AGFG1	NM_010472	4.81796	0.000171101	-4.89247	4.96744e-05	Mus musculus ArfGAP with FG repeats 1	0	0	0	0	0	1	1
S100A6	NM_011313	4.74257	0.00748427	-3.49237	0.00433823	Mus musculus S100 calcium binding protein A6 (calcyclin)	0	0	0	0	0	0	0
P2RX1	NM_008771	4.72207	0.000342201	-3.1972	0.0031902	Mus musculus purinergic receptor P2X, ligand-gated ion channel, 1	0	0	0	0	0	0	0
LOC547343	NA	4.65156	0.00407882	-2.72333	0.00380285	NA	0	0	0	0	0	0	0
ILTIFB	NM_054079	4.62786	0.000551937	-4.36894	0.000121426	Mus musculus interleukin 10-related T cell-derived inducible factor beta	0	0	0	0	0	0	0
CD82	NM_007656	4.57718	0.00638591	-2.62639	0.00733525	Mus musculus CD82 antigen	0	0	0	0	0	0	0
GM8909	NM_001081032	4.5227	0.00044155	-3.68854	0.00109836	Mus musculus predicted gene 8909	0	0	0	0	0	0	0
MMP12	NM_008605	4.51343	7.72712e-05	-4.72337	0.000358759	Mus musculus matrix metallopeptidase 12	0	0	1	1	0	1	1
TRIB2	NM_144551	4.47819	4.96744e-05	-2.41392	0.00379733	Mus musculus tribbles homolog 2 (Drosophila)	0	0	0	0	0	0	0
CASP1	NM_009807	4.45669	0.00569047	-4.11533	0.0022795	Mus musculus caspase 1	0	0	0	0	0	0	0
B2M	NM_009735	4.37897	3.86356e-05	-2.84607	0.0125952	Mus musculus beta-2 microglobulin	0	0	0	0	0	0	0
BC023882	NA	4.37433	0.000364279	-2.97816	0.00070648	NA	0	0	0	0	0	0	0
AGRN	NM_021604	4.34504	0.000215256	-3.42597	0.00543658	Mus musculus agrin	0	0	0	0	0	0	0
RSU1	NM_009105	4.34291	0.001424	-3.03766	4.4155e-05	Mus musculus Ras suppressor protein 1	0	0	0	0	0	0	0
LY6C1	NM_010741	4.31262	0.00725798	-3.41136	0.00555801	Mus musculus lymphocyte antigen 6 complex, locus C1	0	0	0	0	0	0	0
SHISA5	NM_025858	4.30578	0.00188211	-2.40518	0.00709239	Mus musculus shisa homolog 5 (Xenopus laevis)	0	0	0	0	0	0	0
IDI2	NM_177197	4.26958	6.07131e-05	-3.87471	6.62325e-05	Mus musculus isopentenyl-diphosphate delta isomerase 2	0	0	0	0	0	0	0
PRR13	NM_025385	4.19521	0.00034772	-2.38461	0.0154818	Mus musculus proline rich 13	0	0	0	0	0	0	0
KTI12	NM_029571	4.11191	0.00017662	-2.42491	0.000182139	Mus musculus KTI12 homolog, chromatin associated (S. cerevisiae)	0	0	0	0	0	0	0
HEYL	NM_013905	4.09463	0.00100453	-3.05317	0.0109504	Mus musculus hairy/enhancer-of-split related with YRPW motif-like	1	0	1	1	0	0	1
CLEC2D	NM_053109	4.08963	0.00182691	-1.21644	0.560553	Mus musculus C-type lectin domain family 2, member d	0	0	0	0	0	0	0
STAT1	NM_009283	4.05292	0.000132465	-3.62039	0.000231814	Mus musculus signal transducer and activator of transcription 1	0	0	1	1	0	1	1
2310061N23RIK	NA	4.05113	0.00293079	-4.33536	7.72712e-05	NA	0	0	0	0	0	0	0
EIF3K	NM_028659	4.03321	0.00323435	-1.30501	0.0300695	Mus musculus eukaryotic translation initiation factor 3, subunit K	0	0	0	0	0	0	0
LOC229665	NA	3.98767	0.000408434	-3.25016	0.00515509	NA	0	0	0	0	0	0	0
IFITM3	NM_025378	3.97646	0.00646871	-3.57531	0.00751187	Mus musculus interferon induced transmembrane protein 3	0	0	0	0	0	0	0
ANXA1	NM_010730	3.97402	0.00719726	-3.46509	0.00500607	Mus musculus annexin A1	0	0	0	0	0	0	0
ST13	NM_133726	3.97303	0.000149023	-2.64802	0.000281488	Mus musculus suppression of tumorigenicity 13	0	0	0	0	0	1	1
MMP9	NM_013599	3.95548	0.00475218	-3.39528	0.00287559	Mus musculus matrix metallopeptidase 9	0	0	0	0	0	0	0
EVL	NM_001163395	3.92271	0.000275969	-3.68847	0.000485705	Mus musculus Ena-vasodilator stimulated phosphoprotein	0	0	0	0	0	0	0
H2-K1	NM_019909	3.91145	0.00124738	-2.06237	0.0259411	Mus musculus histocompatibility 2, K1, K region	0	0	1	1	0	1	1
ITGB7	NM_013566	3.91123	0.000585054	-2.70777	0.0603819	Mus musculus integrin beta 7	0	0	0	0	0	0	0
AGPAT3	NM_053014	3.86892	0.00132465	-1.2246	0.0505243	Mus musculus 1-acylglycerol-3-phosphate O-acyltransferase 3	0	0	1	1	0	0	1
PPNR	NA	3.83828	0.000270449	-4.4993	0.000993487	NA	0	0	0	0	0	0	0
CPEB1	NM_007755	3.80848	0.000905177	-3.12304	0.00475218	Mus musculus cytoplasmic polyadenylation element binding protein 1	0	0	0	0	0	0	0
IAPP	NM_010491	3.79973	0.00359311	-3.50754	0.0011977	Mus musculus islet amyloid polypeptide	0	0	0	0	0	0	0
SLAMF6	NM_030710	3.73829	0.000645767	-1.99795	0.020372	Mus musculus SLAM family member 6	0	0	0	0	0	0	0
AHSA1	NM_146036	3.73225	0.00408434	-1.68964	0.00865438	Mus musculus AHA1, activator of heat shock protein ATPase homolog 1 (yeast)	0	0	0	0	0	0	0
1100001G20RIK	NM_183249	3.71097	0.00502263	-3.35339	0.00365934	Mus musculus RIKEN cDNA 1100001G20 gene	0	0	0	0	0	0	0
THA1	NM_027919	3.67829	3.31162e-05	-2.8682	0.00369246	Mus musculus threonine aldolase 1	0	0	0	0	0	0	0
CCDC88B	NM_001081291	3.65915	0.00175516	-1.54947	0.00485705	Mus musculus coiled-coil domain containing 88B	0	0	0	0	0	0	0
RPL22L1	NM_026517	3.65794	0.000375317	-1.90191	0.00305221	Mus musculus ribosomal protein L22 like 1	0	0	0	0	0	0	0
D8ERTD82E	NM_172911	3.59511	0.00416713	-2.53329	0.000242852	Mus musculus DNA segment, Chr 8, ERATO Doi 82, expressed	0	0	0	0	0	0	0
TPX2	NM_001141978	3.59173	0.0168562	1.39304	0.0484215	Mus musculus TPX2, microtubule-associated protein homolog (Xenopus laevis)	0	0	0	0	0	0	0
ACTN1	NM_134156	3.55447	0.00433271	-2.79484	2.20775e-05	Mus musculus actinin, alpha 1	0	0	0	0	0	0	0
SDHD	NM_025848	3.54442	0.00135225	-1.57402	0.0033337	Mus musculus succinate dehydrogenase complex, subunit D, integral membrane protein	0	0	0	0	0	0	0
GPR156	NM_153394	3.52414	0.000303566	-2.64636	0.00759466	Mus musculus G protein-coupled receptor 156	0	0	0	0	0	1	1
EG630499	NA	3.5077	0.00364279	-3.09692	0.00131361	NA	0	0	0	0	0	0	0
PRSS2	NM_009430	3.50128	0.003847	-2.2525	0.00452037	Mus musculus protease, serine, 2	0	0	0	0	0	0	0
SLC35D1	NM_177732	3.48922	0.00140192	-3.17017	0.00161718	Mus musculus solute carrier family 35 (UDP-glucuronic acid/UDP-N-acetylgalactosamine dual transporter), member D1	0	0	0	0	0	1	1
DEDD2	NM_207677	3.48293	9.38293e-05	-2.07696	0.000193178	Mus musculus death effector domain-containing DNA binding protein 2	0	0	0	0	0	0	0
ZFP641	NM_173769	3.47295	0.00348824	-3.42279	0.000849983	Mus musculus zinc finger protein 641	0	0	1	1	0	0	1
YWHAG	NM_018871	3.4684	0.000623689	-1.84125	0.00218567	Mus musculus tyrosine 3-monooxygenase/tryptophan 5-monooxygenase activation protein, gamma polypeptide	0	1	1	1	1	1	1
IFI47	NM_008330	3.45746	0.00979689	-1.93309	0.0347941	Mus musculus interferon gamma inducible protein 47	0	0	0	0	0	0	0
SLC30A4	NM_011774	3.43546	0.000656805	-1.97493	0.00790926	Mus musculus solute carrier family 30 (zinc transporter), member 4	0	0	0	0	0	0	0
ERH	NM_007951	3.42902	0.0022519	1.1442	0.366685	Mus musculus enhancer of rudimentary homolog (Drosophila)	0	0	1	1	0	1	1
GM12253	NM_001045542	3.4141	0.0114417	-2.02652	0.164223	Mus musculus predicted gene 12253	0	0	0	0	0	0	0
TXN1	NM_011660	3.40708	0.000209736	-2.19607	0.00105972	Mus musculus thioredoxin 1	0	0	0	0	0	0	0
AMICA1	NM_001005421	3.38081	0.000259411	-2.967	0.00113147	Mus musculus adhesion molecule, interacts with CXADR antigen 1	0	0	0	0	0	0	0
IDI1	NM_177960	3.37964	0.0024506	-1.71264	0.0264488	Mus musculus isopentenyl-diphosphate delta isomerase	0	0	0	0	0	0	0
H2-Q8	NM_023124	3.36788	0.0030191	-2.21386	0.01865	Mus musculus histocompatibility 2, Q region locus 8	0	0	0	0	0	1	1
ZFP607	NM_001024726	3.35532	0.000430511	-1.58924	0.00643007	Mus musculus zinc finger proten 607	0	1	0	1	0	1	1
FAM109B	NM_177391	3.34405	0.000518821	-3.06058	0.00335578	Mus musculus family with sequence similarity 109, member B	0	0	0	0	0	0	0
SOCS3	NM_007707	3.33326	0.000982448	-3.13817	0.00874821	Mus musculus suppressor of cytokine signaling 3	0	0	0	0	0	0	0
CARD10	NM_130859	3.33181	0.00206976	-3.52145	0.000419472	Mus musculus caspase recruitment domain family, member 10	0	0	0	0	0	0	0
USMG5	NM_023211	3.33106	0.00372558	-1.52773	0.0127277	Mus musculus upregulated during skeletal muscle growth 5	0	0	0	0	0	0	0
H2-Q7	NM_010394	3.33054	0.000160062	-1.39697	0.370002	Mus musculus histocompatibility 2, Q region locus 7	0	0	0	0	0	0	0
ACTN2	NM_033268	3.29683	0.000187659	-3.88459	0.000104868	Mus musculus actinin alpha 2	0	0	0	0	0	0	0
NFU1	NM_001170591	3.2946	0.00133017	-1.31496	0.00721934	Mus musculus NFU1 iron-sulfur cluster scaffold homolog (S. cerevisiae)	0	0	0	0	0	0	0
AMPD1	NM_001033303	3.27497	0.00317916	-2.8265	0.00925599	Mus musculus adenosine monophosphate deaminase 1	0	0	0	0	0	1	1
RPL36AL	NM_025589	3.25384	0.00297494	-1.96023	0.00179932	Mus musculus ribosomal protein L36A-like	0	0	0	0	0	0	0
CCL8	NM_021443	3.24063	0.0100673	-3.5065	0.0026769	Mus musculus chemokine (C-C motif) ligand 8	0	0	0	0	0	0	0
ATP5E	NM_025983	3.23918	0.00043603	-1.6893	0.0125787	Mus musculus ATP synthase, H+ transporting, mitochondrial F1 complex, epsilon subunit	0	0	0	0	0	0	0
CHI3L1	NM_007695	3.23834	0.0120653	-2.50186	0.0195275	Mus musculus chitinase 3-like 1	0	0	0	0	0	0	0
ID2	NM_010496	3.22032	0.00113699	-2.538	0.00102108	Mus musculus inhibitor of DNA binding 2	0	0	1	1	0	1	1
CD74	NM_010545	3.21112	0.0107131	-1.78231	0.168639	Mus musculus CD74 antigen (invariant polypeptide of major histocompatibility complex, class II antigen-associated)	0	0	1	1	0	1	1
SH3GL3	NM_017400	3.20615	0.00174964	-2.76032	0.000187659	Mus musculus SH3-domain GRB2-like 3	0	0	0	0	0	0	0
MAP1LC3B	NM_026160	3.17482	0.00344961	-1.60961	0.00649078	Mus musculus microtubule-associated protein 1 light chain 3 beta	0	0	0	0	0	0	0
TARS	NM_033074	3.17473	0.0019097	-1.83534	0.000518821	Mus musculus threonyl-tRNA synthetase	0	0	0	0	0	0	0
SLFN2	NM_011408	3.15831	0.00376421	-1.60936	0.0121426	Mus musculus schlafen 2	0	0	0	0	0	0	0
SLCO4A1	NM_148933	3.15025	0.00299702	-4.34682	0.000160062	Mus musculus solute carrier organic anion transporter family, member 4a1	0	0	0	0	0	1	1
NDUFB10	NM_026684	3.13896	0.00153991	-1.23033	0.0313004	Mus musculus NADH dehydrogenase (ubiquinone) 1 beta subcomplex, 10	0	0	0	0	0	0	0
PRPS2	NM_026662	3.08813	0.00932222	-1.81941	0.00215256	Mus musculus phosphoribosyl pyrophosphate synthetase 2	0	0	1	1	0	0	1
SNX10	NM_001127349	3.07729	0.00311845	-2.43624	0.00506678	Mus musculus sorting nexin 10	0	0	0	0	0	0	0
ZXDB	NM_001081473	3.07673	0.000723038	-1.35462	0.262899	Mus musculus zinc finger, X-linked, duplicated B	0	0	1	1	0	1	1
RUNDC3B	NM_198620	3.05657	0.000866542	-2.6212	0.000149023	Mus musculus RUN domain containing 3B	0	0	0	0	0	0	0
SLC2A3	NM_011401	3.05242	0.000993487	-2.29892	7.17518e-05	Mus musculus solute carrier family 2 (facilitated glucose transporter), member 3	0	0	1	1	0	0	1
NT5C	NM_015807	3.04312	0.00361519	-1.45873	0.00755602	Mus musculus 5',3'-nucleotidase, cytosolic	0	0	0	0	0	0	0
1110001J03RIK	NM_025363	3.03876	0.00166133	-1.45763	0.0221382	Mus musculus RIKEN cDNA 1110001J03 gene	0	0	0	0	0	0	0
NONO	NM_023144	3.01471	0.000745115	-1.64768	0.00303014	Mus musculus non-POU-domain-containing, octamer binding protein	0	0	0	0	0	0	0
CD2	NM_013486	3.00768	0.00118667	-1.87546	0.0273485	Mus musculus CD2 antigen	0	0	0	0	0	0	0
SLPI	NM_011414	2.99611	0.0123965	-2.84301	0.0080914	Mus musculus secretory leukocyte peptidase inhibitor	0	0	0	0	0	0	0
SARNP	NM_025364	2.99527	0.00332818	-1.47053	0.0156971	Mus musculus SAP domain containing ribonucleoprotein	0	0	0	0	0	1	1
AI314976	NM_207219	2.98381	0.00567392	-1.64103	0.00211392	Mus musculus expressed sequence AI314976	0	0	0	0	0	0	0
ROBLD3	NM_031248	2.97649	0.00106524	1.34958	0.0173529	Mus musculus roadblock domain containing 3	0	0	0	0	0	0	0
COX7B	NM_025379	2.9658	0.000198697	-1.40459	0.0225466	Mus musculus cytochrome c oxidase subunit VIIb	0	0	0	0	0	0	0
CCL5	NM_013653	2.95571	0.000954852	-2.28853	0.0010266	Mus musculus chemokine (C-C motif) ligand 5	0	0	0	0	0	0	0
IRGM2	NM_019440	2.94943	0.00109284	-2.48964	0.00272657	Mus musculus immunity-related GTPase family M member 2	0	0	0	0	0	0	0
ALOX5AP	NM_009663	2.93947	0.0147091	-2.63079	0.0140358	Mus musculus arachidonate 5-lipoxygenase activating protein	0	0	0	0	0	0	0
RASAL1	NM_013832	2.93732	0.000899658	-2.07146	0.00955403	Mus musculus RAS protein activator like 1 (GAP1 like)	0	0	0	0	0	0	0
C3	NM_009778	2.93534	0.0134452	-2.88441	0.00930566	Mus musculus complement component 3	0	0	0	0	0	0	0
EAPP	NM_025456	2.93055	0.00244508	-1.44035	0.0278563	Mus musculus E2F-associated phosphoprotein	0	0	0	0	0	0	0
LY86	NM_010745	2.92995	0.0144663	-2.11236	0.0383652	Mus musculus lymphocyte antigen 86	0	0	0	0	0	0	0
SLC20A1	NM_001159593	2.90779	0.00833425	-1.4096	0.0393752	Mus musculus solute carrier family 20, member 1	0	0	0	0	0	1	1
CCT5	NM_007637	2.88194	0.00203113	-1.65965	0.00802517	Mus musculus chaperonin containing Tcp1, subunit 5 (epsilon)	0	0	0	0	0	0	0
CNN3	NM_028044	2.87849	0.0033889	-1.77681	0.00966442	Mus musculus calponin 3, acidic	0	0	0	0	0	0	0
SPCS2	NM_025668	2.86914	0.00252787	-1.91826	0.000640247	Mus musculus signal peptidase complex subunit 2 homolog (S. cerevisiae)	0	0	0	0	0	0	0
PSMB9	NM_013585	2.86631	0.00229606	-1.81283	0.0465835	Mus musculus proteasome (prosome, macropain) subunit, beta type 9 (large multifunctional peptidase 2)	0	0	0	0	0	0	0
GNB2L1	NM_008143	2.86482	0.00651286	-1.35161	0.066536	Mus musculus guanine nucleotide binding protein (G protein), beta polypeptide 2 like 1	0	0	0	0	0	0	0
B020018G12RIK	NM_001039518	2.85102	0.000502263	-2.2804	0.00112595	Mus musculus RIKEN cDNA B020018G12 gene	0	0	0	0	0	0	0
CACYBP	NM_009786	2.85013	0.000932774	-2.18108	0.00766089	Mus musculus calcyclin binding protein	0	0	0	0	0	0	0
ITGA9	NM_001113514	2.84339	0.0026493	-2.18379	0.0120543	Mus musculus integrin alpha 9	0	0	0	0	0	0	0
OSBPL11	NM_176840	2.83948	0.0045866	-1.66549	0.00523237	Mus musculus oxysterol binding protein-like 11	0	0	0	0	0	0	0
NRARP	NM_025980	2.83234	0.0271222	-2.75055	0.0160117	Mus musculus Notch-regulated ankyrin repeat protein	1	0	0	0	0	0	0
ATP8A2	NM_015803	2.8106	0.000110387	-2.81962	1.65581e-05	Mus musculus ATPase, aminophospholipid transporter-like, class I, type 8A, member 2	0	0	0	0	0	0	0
CD160	NM_001163497	2.80612	0.00627553	-2.48554	0.0177006	Mus musculus CD160 antigen	0	0	0	0	0	0	0
MGST1	NM_019946	2.80443	0.00750083	-2.70843	0.00251131	Mus musculus microsomal glutathione S-transferase 1	0	0	0	0	0	0	0
CYFIP2	NM_133769	2.80298	0.00278728	-1.7914	0.00762777	Mus musculus cytoplasmic FMR1 interacting protein 2	0	0	0	0	0	0	0
TMEM203	NM_177344	2.8009	0.00433823	-1.9008	0.00738492	Mus musculus transmembrane protein 203	0	0	0	0	0	0	0
MAP3K7	NM_172688	2.79424	0.010393	-1.3346	0.0314052	Mus musculus mitogen-activated protein kinase kinase kinase 7	0	0	0	0	0	0	0
BOP1	NM_013481	2.78922	0.00137432	-1.25994	0.00768297	Mus musculus block of proliferation 1	0	0	0	0	0	0	0
FBXO27	NM_001163702	2.77938	0.0273099	-4.18174	0.000844464	Mus musculus F-box protein 27	0	0	1	1	0	1	1
APOE	NM_009696	2.77779	0.00701512	-3.63137	0.000413953	Mus musculus apolipoprotein E	0	0	0	0	0	0	0
ISG15	NM_015783	2.77751	0.00470803	-2.05471	0.0111988	Mus musculus ISG15 ubiquitin-like modifier	0	0	0	0	0	0	0
MDH2	NM_008617	2.77295	0.00435479	-1.09651	0.421768	Mus musculus malate dehydrogenase 2, NAD (mitochondrial)	0	0	0	0	0	0	0
CDC14B	NM_001122989	2.76073	0.000104868	-2.86467	0.000270449	Mus musculus CDC14 cell division cycle 14 homolog B (S. cerevisiae)	0	0	1	1	0	0	1
PSMB5	NM_011186	2.75942	0.00290871	-2.01523	0.00465835	Mus musculus proteasome (prosome, macropain) subunit, beta type 5	0	0	0	0	0	0	0
RPS3A	NM_016959	2.75234	0.000369798	-2.28523	0.00195386	Mus musculus ribosomal protein S3A	0	0	0	0	0	0	0
AGTRAP	NM_009642	2.74035	0.00558009	-1.74279	0.00428303	Mus musculus angiotensin II, type I receptor-associated protein	0	0	1	1	0	0	1
1200009I06RIK	NM_028807	2.73239	0.000838945	-2.92511	0.000314604	Mus musculus RIKEN cDNA 1200009I06 gene	0	0	0	0	0	1	1
LEPREL4	NM_176830	2.72496	0.002848	-1.55935	0.305552	Mus musculus leprecan-like 4	0	0	0	0	0	0	0
TM6SF1	NM_145375	2.72071	0.00133569	-2.27593	0.00327851	Mus musculus transmembrane 6 superfamily member 1	0	0	1	1	0	1	1
MAGOHB	NM_025564	2.71917	0.00120322	-1.84202	0.0104923	Mus musculus mago-nashi homolog B (Drosophila)	0	0	1	1	0	1	1
ZBTB8OS	NM_027131	2.71517	0.000557457	-1.64977	0.00918424	Mus musculus zinc finger and BTB domain containing 8 opposite strand	0	0	0	0	0	0	0
GM266	NM_001033248	2.7123	0.00178276	-2.98823	0.000342201	Mus musculus predicted gene 266	0	0	0	0	0	0	0
PYGL	NM_133198	2.71196	0.0110387	-2.21816	0.00898002	Mus musculus liver glycogen phosphorylase	0	0	0	0	0	0	0
TAP2	NM_011530	2.70162	0.0117342	1.04382	0.749062	Mus musculus transporter 2, ATP-binding cassette, sub-family B (MDR/TAP)	0	0	0	0	0	0	0
TSPAN13	NM_025359	2.68981	0.00121426	-1.93823	0.0010818	Mus musculus tetraspanin 13	0	1	0	1	0	1	1
GBP11	NM_001039647	2.68628	0.000767193	-2.13136	0.00121978	Mus musculus guanylate binding protein 11	0	0	0	0	0	0	0
PTPN1	NM_011201	2.68475	0.00167789	-1.64263	0.000960371	Mus musculus protein tyrosine phosphatase, non-receptor type 1	0	0	0	0	0	0	0
CDC123	NM_133837	2.68424	0.000331162	-1.39585	0.00588917	Mus musculus cell division cycle 123 homolog (S. cerevisiae)	0	0	0	0	0	0	0
CTSS	NM_021281	2.68311	0.0059554	-2.04059	0.00853295	Mus musculus cathepsin S	0	0	0	0	0	0	0
CCDC72	NM_183250	2.6814	0.00585054	-1.61598	0.0105475	Mus musculus coiled-coil domain containing 72	0	0	0	0	0	0	0
RINL	NM_177158	2.67849	0.000309085	-2.36532	0.000905177	Mus musculus Ras and Rab interactor-like	0	0	0	0	0	0	0
INSL6	NM_013754	2.66497	0.00210288	-1.86052	0.12168	Mus musculus insulin-like 6	0	0	0	0	0	0	0
DENND3	NM_001081066	2.65665	0.00061265	-1.94137	0.0208246	Mus musculus DENN/MADD domain containing 3	0	0	1	1	0	1	1
TXNRD1	NM_001042514	2.65385	0.00345513	-1.31612	0.0359311	Mus musculus thioredoxin reductase 1	0	0	0	0	0	0	0
ABCE1	NM_015751	2.64513	0.00087758	-1.5616	0.0101722	Mus musculus ATP-binding cassette, sub-family E (OABP), member 1	0	0	0	0	0	0	0
CDH1	NM_009864	2.64457	0.000861022	-2.39382	0.000899658	Mus musculus cadherin 1	0	0	0	0	0	0	0
NLRC5	NM_001033207	2.64429	0.012242	-2.34332	0.0108566	Mus musculus NLR family, CARD domain containing 5	0	0	0	0	0	0	0
LITAF	NM_019980	2.64028	0.00852743	-1.95801	0.00834529	Mus musculus LPS-induced TN factor	0	0	0	0	0	0	0
BZW2	NM_025840	2.63769	0.00103764	-2.10567	0.012667	Mus musculus basic leucine zipper and W2 domains 2	0	0	0	0	0	0	0
FOXO1	NM_019739	2.62717	0.00199801	-1.99596	0.0190529	Mus musculus forkhead box O1	0	0	0	0	0	0	0
ARPC1B	NM_023142	2.62478	0.00205873	-1.06837	0.29756	Mus musculus actin related protein 2/3 complex, subunit 1B	0	0	0	0	0	0	0
HSD3B2	NM_153193	2.62419	0.00228502	-1.56715	0.0795949	Mus musculus hydroxy-delta-5-steroid dehydrogenase, 3 beta- and steroid delta-isomerase 2	0	0	0	0	0	0	0
DDX39	NM_197982	2.62286	0.00326195	-1.57016	0.00769401	Mus musculus DEAD (Asp-Glu-Ala-Asp) box polypeptide 39	0	0	0	0	0	1	1
SPNB2	NM_009260	2.62196	0.0134121	-1.25183	0.0532068	Mus musculus spectrin beta 2	0	0	0	0	0	1	1
RPS25	NM_024266	2.62174	0.00745667	-1.66408	0.0180042	Mus musculus ribosomal protein S25	0	0	0	0	0	0	0
DNAJC8	NM_172400	2.62168	0.0023071	-1.27969	0.0172094	Mus musculus DnaJ (Hsp40) homolog, subfamily C, member 8	0	0	0	0	0	0	0
PHLDA1	NM_009344	2.61626	0.000667844	-2.20082	0.0564521	Mus musculus pleckstrin homology-like domain, family A, member 1	0	1	0	1	1	1	1
CAPN1	NM_007600	2.61581	0.0106082	-1.41949	0.0033889	Mus musculus calpain 1	0	0	0	0	0	0	0
TRIM11	NM_053168	2.61518	0.00173308	-1.97633	0.0137212	Mus musculus tripartite motif-containing 11	0	0	0	0	0	0	0
RGS10	NM_026418	2.6148	0.00129705	-1.66089	0.0124241	Mus musculus regulator of G-protein signalling 10	0	0	0	0	0	0	0
EMG1	NM_013536	2.60735	0.00181587	-1.25952	0.024633	Mus musculus EMG1 nucleolar protein homolog (S. cerevisiae)	0	0	0	0	0	0	0
ATP5A1	NM_007505	2.59926	0.0062976	-1.68299	0.00304669	Mus musculus ATP synthase, H+ transporting, mitochondrial F1 complex, alpha subunit 1	0	0	0	0	0	0	0
GNG5	NM_010318	2.59874	0.00172204	-1.47693	0.00570703	Mus musculus guanine nucleotide binding protein (G protein), gamma 5	0	0	0	0	0	0	0
GLE1	NM_028923	2.59548	0.00389116	-1.7079	0.0008831	Mus musculus GLE1 RNA export mediator (yeast)	0	0	0	0	0	0	0
CLIC1	NM_033444	2.59316	0.0124903	1.56497	0.0142013	Mus musculus chloride intracellular channel 1	0	0	0	0	0	0	0
SNRPD3	NM_026095	2.58653	0.00378077	1.18705	0.214659	Mus musculus small nuclear ribonucleoprotein D3	0	0	0	0	0	0	0
RPS5	NM_009095	2.58197	0.00351032	-1.47432	0.00773816	Mus musculus ribosomal protein S5	0	0	0	0	0	0	0
GM7609	NM_001081746	2.57961	0.000960371	-1.30447	0.137675	Mus musculus predicted pseudogene 7609	0	0	0	0	0	0	0
RUFY2	NM_027425	2.57453	0.000689922	-2.32759	0.000287007	Mus musculus RUN and FYVE domain-containing 2	0	0	1	1	0	0	1
SHARPIN	NM_025340	2.57118	0.00107076	-1.49618	0.00542554	Mus musculus SHANK-associated RH domain interacting protein	0	0	0	0	0	0	0
CALM1	NM_009790	2.55983	0.00491776	-1.82933	0.00274313	Mus musculus calmodulin 1	0	1	0	1	0	0	1
SERPINA3G	NM_009251	2.55237	0.0116017	-2.25947	0.00635832	Mus musculus serine (or cysteine) peptidase inhibitor, clade A, member 3G	0	0	0	0	0	0	0
GPR183	NM_183031	2.55236	0.00623137	-3.38422	9.93487e-05	Mus musculus G protein-coupled receptor 183	0	0	0	0	0	0	0
XKRX	NM_183319	2.55202	0.0063528	-1.62307	0.0816922	Mus musculus X Kell blood group precursor related X linked	0	0	0	0	0	0	0
SSBP1	NM_212468	2.55086	0.00123634	-2.30792	0.000237333	Mus musculus single-stranded DNA binding protein 1	0	0	0	0	0	0	0
MXI1	NM_010847	2.54926	0.00306325	-1.77014	0.000336682	Mus musculus Max interacting protein 1	0	0	0	0	0	1	1
PARM1	NM_145562	2.5463	0.000888619	-2.58308	0.000557457	Mus musculus prostate androgen-regulated mucin-like protein 1	0	0	0	0	0	0	0
AFF1	NM_001080798	2.5427	0.0169886	-1.97564	0.000634728	Mus musculus AF4/FMR2 family, member 1	0	1	0	1	0	1	1
GM5483	NM_001082547	2.54171	0.0368639	-2.13582	0.0440612	Mus musculus predicted gene 5483	0	0	0	0	0	0	0
BLMH	NM_178645	2.53649	0.0165029	-1.00782	1	Mus musculus bleomycin hydrolase	0	0	0	0	0	0	0
VTI1B	NM_016800	2.53626	0.00324539	1.82839	0.00665084	Mus musculus vesicle transport through interaction with t-SNAREs 1B homolog	0	0	1	1	0	0	1
LMO4	NM_001161769	2.5326	0.000469147	-1.56776	0.0390827	Mus musculus LIM domain only 4	0	0	0	0	0	1	1
YWHAQ	NM_011739	2.52606	0.00691577	-1.3687	0.0230875	Mus musculus tyrosine 3-monooxygenase/tryptophan 5-monooxygenase activation protein, theta polypeptide	0	0	0	0	0	0	0
EIF3H	NM_080635	2.5242	0.00126946	-1.24831	0.1136	Mus musculus eukaryotic translation initiation factor 3, subunit H	0	0	0	0	0	0	0
OAT	NM_016978	2.52025	0.00414505	-2.27624	0.00225742	Mus musculus ornithine aminotransferase	0	0	1	1	0	1	1
TIMP3	NM_011595	2.52002	0.00898554	-2.64278	0.00260514	Mus musculus tissue inhibitor of metalloproteinase 3	0	1	1	1	1	1	1
TREM3	NM_021407	2.51901	0.011828	-1.91799	0.0338117	Mus musculus triggering receptor expressed on myeloid cells 3	0	0	0	0	0	0	0
TGFBRAP1	NM_001013025	2.51869	0.00697649	-1.28827	0.0101667	Mus musculus transforming growth factor, beta receptor associated protein 1	0	0	0	0	0	1	1
CCT8	NM_009840	2.51252	0.00255547	-1.47265	0.0147974	Mus musculus chaperonin containing Tcp1, subunit 8 (theta)	0	0	0	0	0	0	0
IRF1	NM_001159396	2.49868	0.00420576	-2.04354	0.0180539	Mus musculus interferon regulatory factor 1	0	0	0	0	0	1	1
PIK3CA	NM_008839	2.49751	0.00650734	-1.97982	0.00202009	Mus musculus phosphatidylinositol 3-kinase, catalytic, alpha polypeptide	0	0	0	0	0	1	1
DNAJC7	NM_019795	2.46966	0.010244	-1.1071	0.460873	Mus musculus DnaJ (Hsp40) homolog, subfamily C, member 7	0	0	0	0	0	0	0
DCAF11	NM_001199009	2.46892	0.00367038	-1.3832	0.0111878	Mus musculus DDB1 and CUL4 associated factor 11	0	0	0	0	0	0	0
HNRNPU	NM_016805	2.46709	0.00339993	-1.22584	0.00949884	Mus musculus heterogeneous nuclear ribonucleoprotein U	0	0	0	0	0	0	0
2900064A13RIK	NM_133749	2.4668	0.000739596	-1.70668	0.00295286	Mus musculus RIKEN cDNA 2900064A13 gene	0	0	0	0	0	0	0
AI837181	NM_134149	2.45373	0.00459764	-1.35283	0.00579534	Mus musculus expressed sequence AI837181	0	0	0	0	0	1	1
GTL3	NM_008187	2.44189	0.00734077	-1.23025	0.0519925	Mus musculus gene trap locus 3	0	0	0	0	0	1	1
NDUFB9	NM_023172	2.43975	0.00752842	-1.39815	0.0240865	Mus musculus NADH dehydrogenase (ubiquinone) 1 beta subcomplex, 9	0	0	0	0	0	0	0
NDUFB5	NM_025316	2.43529	0.00327851	-1.63876	0.00602716	Mus musculus NADH dehydrogenase (ubiquinone) 1 beta subcomplex, 5	0	0	0	0	0	0	0
RRP8	NM_025897	2.43228	0.00460316	-1.43116	0.00226294	Mus musculus ribosomal RNA processing 8, methyltransferase, homolog (yeast)	0	0	0	0	0	0	0
FCER1G	NM_010185	2.42583	0.00739596	-3.07526	0.00147919	Mus musculus Fc receptor, IgE, high affinity I, gamma polypeptide	0	0	0	0	0	0	0
ALDOA	NM_001177308	2.41793	0.00134121	-1.46093	0.00681643	Mus musculus aldolase A, fructose-bisphosphate	0	0	0	0	0	0	0
USP25	NM_013918	2.41716	0.000491224	-1.88265	0.00483497	Mus musculus ubiquitin specific peptidase 25	0	0	0	0	0	1	1
RGS19	NM_026446	2.41568	0.00338338	-2.1384	0.000463627	Mus musculus regulator of G-protein signaling 19	0	0	0	0	0	0	0
SPRR2A1	NM_011468	2.40958	0.00519373	-1.56766	0.00781543	Mus musculus small proline-rich protein 2A1	0	0	0	0	0	1	1
TMEM160	NM_026938	2.40723	0.00720278	-1.46012	0.0149796	Mus musculus transmembrane protein 160	0	0	0	0	0	0	0
XCL1	NM_008510	2.40608	0.00764985	-3.04241	0.00100453	Mus musculus chemokine (C motif) ligand 1	0	0	0	0	0	0	0
PPP3CC	NM_008915	2.39818	0.0140247	-3.01916	5.51937e-05	Mus musculus protein phosphatase 3, catalytic subunit, gamma isoform	0	0	0	0	0	0	0
PICALM	NM_146194	2.39675	0.0104813	-1.08933	0.321537	Mus musculus phosphatidylinositol binding clathrin assembly protein	0	1	0	1	1	1	1
BC030476	NM_173421	2.3917	0.00809692	1.04968	1	Mus musculus cDNA sequence BC030476	0	0	0	0	0	0	0
BC038286	NA	2.39032	0.00518821	-1.29255	0.0278121	NA	0	0	0	0	0	0	0
CTSB	NM_007798	2.38912	0.00463627	-1.49248	0.0157413	Mus musculus cathepsin B	0	0	0	0	0	0	0
AHCYL2	NM_021414	2.38887	0.00430511	-1.91101	0.00902969	Mus musculus S-adenosylhomocysteine hydrolase-like 2	0	0	0	0	0	0	0
MRPS6	NM_080456	2.38559	0.00335026	-2.29309	0.00152335	Mus musculus mitochondrial ribosomal protein S6	0	0	0	0	0	0	0
LOC433182	NA	2.38552	0.00197042	-1.51748	0.00949332	NA	0	0	0	0	0	0	0
LOC622404	NA	2.37939	0.00518269	-1.55131	0.00915112	NA	0	0	0	0	0	0	0
H2-BL	NM_008199	2.36248	0.00417265	2.48725	0.225262	Mus musculus histocompatibility 2, blastocyst	0	0	1	1	0	1	1
MGC68323	NA	2.36121	0.00607131	-1.09648	0.345358	NA	0	0	0	0	0	0	0
RPS10	NM_025963	2.35279	0.000607131	-1.24732	0.0329451	Mus musculus ribosomal protein S10	0	0	0	0	0	0	0
UBE2J1	NM_019586	2.35211	0.00425544	-1.49156	0.0232862	Mus musculus ubiquitin-conjugating enzyme E2, J1	0	0	0	0	0	0	0
RHBDL2	NM_183163	2.35039	0.00935534	-1.57204	0.118352	Mus musculus rhomboid, veinlet-like 2 (Drosophila)	0	0	0	0	0	0	0
COTL1	NM_028071	2.34966	0.0102605	-1.96352	0.00130809	Mus musculus coactosin-like 1 (Dictyostelium)	0	0	0	0	0	0	0
NKG7	NM_024253	2.34513	0.0094878	-2.1668	0.00593885	Mus musculus natural killer cell group 7 sequence	0	0	0	0	0	0	0
TKT	NM_009388	2.34429	0.0185506	-1.20627	0.0987029	Mus musculus transketolase	0	0	0	0	0	0	0
TOP2B	NM_009409	2.33979	0.00401258	-1.53906	0.0109725	Mus musculus topoisomerase (DNA) II beta	0	0	0	0	0	0	0
KCNN4	NM_001163510	2.33581	0.00194834	-1.80417	0.000579534	Mus musculus potassium intermediate/small conductance calcium-activated channel, subfamily N, member 4	0	0	0	0	0	0	0
DCK	NM_007832	2.33094	0.007407	-1.7092	0.00461972	Mus musculus deoxycytidine kinase	0	0	0	0	0	0	0
HSPA4	NM_008300	2.32098	0.00325091	-1.45416	0.00406778	Mus musculus heat shock protein 4	0	0	0	0	0	0	0
SNRPN	NM_001082962	2.31896	0.0120212	-1.92823	0.0250193	Mus musculus small nuclear ribonucleoprotein N	0	0	0	0	0	0	0
PSMB10	NM_013640	2.31769	0.00393531	-1.37576	0.243377	Mus musculus proteasome (prosome, macropain) subunit, beta type 10	0	0	0	0	0	0	0
IFI203	NM_001045481	2.31736	0.00204217	-1.45754	0.0652831	Mus musculus interferon activated gene 203	0	0	0	0	0	1	1
ROMO1	NM_001164216	2.31449	0.00437134	-1.5671	0.00960371	Mus musculus reactive oxygen species modulator 1	0	0	0	0	0	0	0
HSP90AA1	NM_010480	2.31386	0.00206425	-1.3333	0.0180704	Mus musculus heat shock protein 90, alpha (cytosolic), class A member 1	0	0	0	0	0	0	0
POM121	NM_148932	2.31304	0.00243956	-1.15397	0.0356662	Mus musculus nuclear pore membrane protein 121	0	1	1	1	1	1	1
IFITM2	NM_030694	2.30888	0.0237333	-1.94716	0.0364831	Mus musculus interferon induced transmembrane protein 2	0	0	0	0	0	0	0
PRPF6	NM_133701	2.30641	0.0146429	-1.06103	0.55893	Mus musculus PRP6 pre-mRNA splicing factor 6 homolog (yeast)	0	0	0	0	0	0	0
FAM109A	NM_175474	2.29855	0.00598852	-1.24455	0.0171873	Mus musculus family with sequence similarity 109, member A	0	0	0	0	0	0	0
BCL7A	NM_029850	2.2963	0.00111491	-2.39969	8.831e-05	Mus musculus B-cell CLL/lymphoma 7A	0	0	0	0	0	0	0
NDUFB4	NM_026610	2.29461	0.002423	-1.62196	0.0219119	Mus musculus NADH dehydrogenase (ubiquinone) 1 beta subcomplex 4	0	0	0	0	0	0	0
SERPINB6B	NM_011454	2.29408	0.00405122	-1.90266	0.00181587	Mus musculus serine (or cysteine) peptidase inhibitor, clade B, member 6b	0	0	0	0	0	0	0
PSME1	NM_011189	2.29239	0.00225742	-1.54766	0.0168562	Mus musculus proteasome (prosome, macropain) 28 subunit, alpha	0	0	0	0	0	0	0
DDX3Y	NM_012008	2.29167	0.0158737	-1.35183	0.299299	Mus musculus DEAD (Asp-Glu-Ala-Asp) box polypeptide 3, Y-linked	0	0	0	0	0	1	1
MIER1	NM_001039081	2.29146	0.00869301	-1.17159	0.303577	Mus musculus mesoderm induction early response 1 homolog (Xenopus laevis	0	0	0	0	0	0	0
ISG20	NM_001113527	2.2881	0.00548074	-1.47379	0.0294403	Mus musculus interferon-stimulated protein	0	0	0	0	0	0	0
VBP1	NM_011692	2.28809	0.000458108	-1.59918	0.00256099	Mus musculus von Hippel-Lindau binding protein 1	0	0	0	0	0	0	0
RNPC3	NM_001038696	2.28226	0.00229054	-1.38531	0.00557457	Mus musculus RNA-binding region (RNP1, RRM) containing 3	0	0	0	0	0	1	1
PTPRA	NM_001163688	2.27836	0.00573463	1.01101	1	Mus musculus protein tyrosine phosphatase, receptor type, A	0	0	0	0	0	0	0
UTP15	NM_178918	2.27564	0.00141848	-1.3729	0.00634176	Mus musculus UTP15, U3 small nucleolar ribonucleoprotein, homolog (yeast)	0	0	0	0	0	0	0
PA2G4	NM_011119	2.27079	0.0176178	-1.64347	0.0140965	Mus musculus proliferation-associated 2G4	0	0	0	0	0	0	0
ZBTB22	NM_020625	2.27016	0.00827906	-1.35769	0.0114637	Mus musculus zinc finger and BTB domain containing 22	0	0	0	0	0	0	0
2510003E04RIK	NM_028197	2.26696	0.00184899	-1.36469	0.00938845	Mus musculus RIKEN cDNA 2510003E04 gene	0	0	1	1	0	1	1
AI606181	NA	2.26534	0.00305773	-1.30337	0.0244398	NA	0	0	0	0	0	0	0
POLR1C	NM_009085	2.25416	0.00991279	-1.35549	0.0286235	Mus musculus polymerase (RNA) I polypeptide C	0	0	0	0	0	0	0
ADRB2	NM_007420	2.25258	0.00180483	-1.78377	0.035611	Mus musculus adrenergic receptor, beta 2	0	0	0	0	0	0	0
MFNG	NM_008595	2.24344	0.00242852	-1.62644	0.00501159	Mus musculus MFNG O-fucosylpeptide 3-beta-N-acetylglucosaminyltransferase	0	0	1	1	0	1	1
SETD3	NM_028262	2.24025	0.00215807	-1.22268	0.0128049	Mus musculus SET domain containing 3	0	0	0	0	0	0	0
CAPN3	NM_001109761	2.23931	0.00151783	-1.12997	0.459068	Mus musculus calpain 3	0	0	0	0	0	0	0
NDUFB2	NM_026612	2.23724	0.00842256	-1.13854	0.322966	Mus musculus NADH dehydrogenase (ubiquinone) 1 beta subcomplex, 2	0	0	0	0	0	0	0
CD177	NM_026862	2.23673	0.0141241	-2.08016	0.00827354	Mus musculus CD177 antigen	0	0	0	0	0	0	0
SUGT1	NM_026474	2.23014	0.00145711	-1.28273	0.0597969	Mus musculus SGT1, suppressor of G2 allele of SKP1 (S. cerevisiae)	0	0	1	1	0	0	1
BUD31	NM_001008705	2.22718	0.0119218	-1.66958	0.00254443	Mus musculus BUD31 homolog (yeast)	0	0	0	0	0	0	0
ZKSCAN3	NM_001145778	2.22677	0.00468595	-1.76547	0.00524892	Mus musculus zinc finger with KRAB and SCAN domains 3	0	0	1	1	0	1	1
RPL5	NM_016980	2.22584	0.00197594	-1.34009	0.00399603	Mus musculus ribosomal protein L5	0	0	0	0	0	0	0
C920025J10	NA	2.22344	0.000916216	-2.19245	0.000651286	NA	0	0	0	0	0	0	0
TTLL12	NM_183017	2.22233	0.00996799	-1.53887	0.002423	Mus musculus tubulin tyrosine ligase-like family, member 12	0	0	0	0	0	0	0
SPG21	NM_138584	2.21886	0.000987968	-2.32729	0.00167789	Mus musculus spastic paraplegia 21 homolog (human)	0	0	0	0	0	0	0
GFI1	NM_010278	2.21315	0.00603267	-2.14962	0.00132465	Mus musculus growth factor independent 1	0	0	0	0	0	1	1
SMAD3	NM_016769	2.21118	0.00713103	-1.82866	0.00230158	Mus musculus MAD homolog 3 (Drosophila)	0	0	0	0	0	0	0
SLC46A3	NM_027872	2.20843	0.00395739	-1.35404	0.294585	Mus musculus solute carrier family 46, member 3	0	0	0	0	0	0	0
PDLIM4	NM_019417	2.20787	0.0166188	-1.01668	1	Mus musculus PDZ and LIM domain 4	0	0	0	0	0	0	0
GNL3	NM_153547	2.20707	0.00771056	-2.11959	0.00115355	Mus musculus guanine nucleotide binding protein-like 3 (nucleolar)	0	0	0	0	0	0	0
EIF2AK3	NM_010121	2.20133	0.00362071	-1.262	0.0878408	Mus musculus eukaryotic translation initiation factor 2 alpha kinase 3	0	0	0	0	0	0	0
TBC1D8	NM_018775	2.19947	0.0100232	-1.8955	0.0080638	Mus musculus TBC1 domain family, member 8	0	0	0	0	0	0	0
METAP2	NM_019648	2.19721	0.00272105	-1.58249	0.00551385	Mus musculus methionine aminopeptidase 2	0	0	0	0	0	0	0
CYB5	NM_025797	2.19402	0.0115852	-1.4678	0.00852743	Mus musculus cytochrome b-5	0	0	0	0	0	0	0
LSM10	NM_001163266	2.1933	0.00130257	-1.86155	0.00266034	Mus musculus U7 snRNP-specific Sm-like protein LSM10	0	0	0	0	0	0	0
BAX	NM_007527	2.19309	0.0131306	1.66261	0.0220775	Mus musculus BCL2-associated X protein	0	0	0	0	0	0	0
PRDX1	NM_011034	2.19251	0.00126394	-1.53465	0.0030191	Mus musculus peroxiredoxin 1	0	0	0	0	0	0	0
TOR3A	NM_023141	2.18807	0.00610443	-1.21611	0.446247	Mus musculus torsin family 3, member A	0	0	0	0	0	0	0
1110038F14RIK	NM_054099	2.18767	0.00358207	-1.66957	0.0068661	Mus musculus RIKEN cDNA 1110038F14 gene	0	0	0	0	0	0	0
TBL1X	NM_020601	2.18574	0.0129981	-2.78277	0.000209736	Mus musculus transducin (beta)-like 1 X-linked	0	1	0	1	1	1	1
PTPRC	NM_001111316	2.18394	0.00293631	-1.39865	0.00814108	Mus musculus protein tyrosine phosphatase, receptor type, C	0	0	1	1	0	0	1
ZFP1	NM_011742	2.18079	0.00195938	-1.55013	0.00200905	Mus musculus zinc finger protein 1	0	0	0	0	0	0	0
CLASRP	NM_016680	2.18058	0.00576223	-2.02851	0.00668948	Mus musculus CLK4-associating serine/arginine rich protein	0	0	0	0	0	0	0
2010107G12RIK	NM_001025573	2.18058	0.00577326	-1.1805	0.580152	Mus musculus RIKEN cDNA 2010107G12 gene	0	0	0	0	0	0	0
MYBBP1A	NM_016776	2.17973	0.0149133	-1.20048	0.205111	Mus musculus MYB binding protein (P160) 1a	0	0	0	0	0	0	0
H2-T23	NM_010398	2.17883	0.00256099	-1.3477	0.114698	Mus musculus histocompatibility 2, T region locus 23	0	0	0	0	0	0	0
IMPA1	NM_018864	2.17508	0.00209184	-1.60468	0.0130147	Mus musculus inositol (myo)-1(or 4)-monophosphatase 1	0	0	0	0	0	0	0
SLC35E2	NM_177186	2.17239	0.00215256	-1.62231	0.00322883	Mus musculus solute carrier family 35, member E2	0	0	0	0	0	0	0
2610027L16RIK	NM_026403	2.16995	0.0040181	-1.45138	0.00406226	Mus musculus RIKEN cDNA 2610027L16 gene	0	0	0	0	0	0	0
LAT	NM_010689	2.16865	0.00870957	-1.18749	0.0558561	Mus musculus linker for activation of T cells	0	0	0	0	0	0	0
ERP44	NM_029572	2.16604	0.00334474	-1.39012	0.0176896	Mus musculus endoplasmic reticulum protein 44	0	0	0	0	0	1	1
ARMC10	NM_026034	2.16483	0.00300254	-1.55544	0.0193399	Mus musculus armadillo repeat containing 10	0	0	0	0	0	0	0
HPS6	NM_176785	2.16359	0.00502815	1.12019	0.102975	Mus musculus Hermansky-Pudlak syndrome 6	0	0	0	0	0	0	0
KARS	NM_001130868	2.16245	0.0142786	-1.54312	0.008831	Mus musculus lysyl-tRNA synthetase	0	0	0	0	0	0	0
NCF4	NM_008677	2.16211	0.0229771	-1.98262	0.0315322	Mus musculus neutrophil cytosolic factor 4	0	0	0	0	0	0	0
ARSI	NM_001038499	2.16102	0.0054973	-1.83783	0.000778232	Mus musculus arylsulfatase i	0	0	0	0	0	0	0
RSPRY1	NM_026274	2.16014	0.0214483	-1.53521	0.00835081	Mus musculus ring finger and SPRY domain containing 1	0	0	1	1	0	0	1
HECA	NM_001033432	2.15703	0.0258086	-1.98586	0.0411083	Mus musculus headcase homolog (Drosophila)	0	1	0	1	0	1	1
TSR1	NM_177325	2.15636	0.00442654	-1.55538	0.00123082	Mus musculus TSR1, 20S rRNA accumulation, homolog (yeast)	0	0	0	0	0	1	1
PABPC1	NM_008774	2.15615	0.0109118	-1.40135	0.0100232	Mus musculus poly(A) binding protein, cytoplasmic 1	0	0	0	0	0	0	0
CRHBP	NM_198408	2.15102	0.0177613	-2.47263	0.0049012	Mus musculus corticotropin releasing hormone binding protein	0	0	0	0	0	1	1
PTCD3	NM_027275	2.14721	0.00261066	-1.41306	0.00847776	Mus musculus pentatricopeptide repeat domain 3	0	0	0	0	0	0	0
CORO1C	NM_011779	2.1468	0.00662325	-1.01558	1	Mus musculus coronin, actin binding protein 1C	0	0	1	1	0	0	1
MED1	NM_134027	2.14661	0.000579534	-1.95389	0.00258859	Mus musculus mediator complex subunit 1	0	0	0	0	0	0	0
RAD21	NM_009009	2.14506	0.00224087	-1.50806	0.00317916	Mus musculus RAD21 homolog (S. pombe)	0	1	0	1	1	1	1
DHX16	NM_026987	2.14409	0.000811348	-1.42217	0.0116459	Mus musculus DEAH (Asp-Glu-Ala-His) box polypeptide 16	0	0	0	0	0	0	0
LYAR	NM_025281	2.142	0.0108676	-1.51062	0.0323822	Mus musculus Ly1 antibody reactive clone	0	0	0	0	0	0	0
TUBA6	NA	2.14191	0.0167899	-1.25986	0.0607186	NA	0	0	0	0	0	0	0
H2-EB1	NM_010382	2.14133	0.0252235	-1.3493	0.270046	Mus musculus histocompatibility 2, class II antigen E beta	0	0	0	0	0	0	0
RSAD2	NM_021384	2.13975	0.00841152	-2.47872	0.00508886	Mus musculus radical S-adenosyl methionine domain containing 2	0	0	0	0	0	0	0
AI314180	NM_172381	2.13859	0.00115355	-1.6319	0.00327299	Mus musculus expressed sequence AI314180	0	0	0	0	0	0	0
EEF1B2	NM_018796	2.13658	0.000695441	-1.41226	0.0105751	Mus musculus eukaryotic translation elongation factor 1 beta 2	0	0	0	0	0	0	0
GPR65	NM_008152	2.13586	0.00128049	1.09939	0.367281	Mus musculus G-protein coupled receptor 65	0	0	0	0	0	0	0
DDT	NM_010027	2.13208	0.00481841	-1.3462	0.081775	Mus musculus D-dopachrome tautomerase	0	0	0	0	0	0	0
BC003324	NA	2.13041	0.00403466	-1.53939	0.0765979	NA	0	0	0	0	0	0	0
SKIV2L	NM_021337	2.12912	0.00640799	-1.51784	0.00824042	Mus musculus superkiller viralicidic activity 2-like (S. cerevisiae)	0	0	0	0	0	0	0
SPNS1	NM_023712	2.12802	0.0194006	-1.78935	0.0188266	Mus musculus spinster homolog 1 (Drosophila)	0	0	0	0	0	0	0
PCNA	NM_011045	2.12616	0.0110167	-1.50627	0.0203334	Mus musculus proliferating cell nuclear antigen	0	0	1	1	0	1	1
HNRNPA1	NM_001039129	2.12469	0.00195386	-1.36972	0.138095	Mus musculus heterogeneous nuclear ribonucleoprotein A1	0	0	0	0	0	1	1
CDK5R1	NM_009871	2.12026	0.00164477	-2.28286	0.000805828	Mus musculus cyclin-dependent kinase 5, regulatory subunit 1 (p35)	0	0	0	0	0	0	0
PATL2	NM_026251	2.11772	0.000872061	-1.93368	0.000607131	Mus musculus protein associated with topoisomerase II homolog 2 (yeast)	0	0	0	0	0	0	0
LOC667250	NA	2.11757	0.00101556	-1.53973	0.00182139	NA	0	0	0	0	0	0	0
CYSLTR2	NM_001162412	2.11644	0.000402914	-1.95172	0.00627553	Mus musculus cysteinyl leukotriene receptor 2	0	0	0	0	0	0	0
TUBB2C	NM_146116	2.11644	0.000949332	-1.09474	0.452384	Mus musculus tubulin, beta 2C	0	0	0	0	0	0	0
EDF1	NM_021519	2.11624	0.00388012	-1.22343	0.0412352	Mus musculus endothelial differentiation-related factor 1	0	0	0	0	0	0	0
CCDC134	NM_172428	2.11441	0.00366486	-1.84718	0.00061817	Mus musculus coiled-coil domain containing 134	0	0	1	1	0	0	1
TRIM30A	NM_009099	2.11418	0.0278728	-1.90868	0.01254	Mus musculus tripartite motif-containing 30A	0	0	0	0	0	0	0
PGAM1	NM_023418	2.11277	0.00628657	-1.91501	0.00411745	Mus musculus phosphoglycerate mutase 1	0	0	0	0	0	0	0
VPS4B	NM_009190	2.11157	0.00226846	-1.23497	0.0322497	Mus musculus vacuolar protein sorting 4b (yeast)	0	0	0	0	0	0	0
HSPA5	NM_001163434	2.1111	0.00163373	-1.37577	0.00705376	Mus musculus heat shock protein 5	0	0	1	1	0	1	1
ATP13A1	NM_133224	2.11014	0.00270449	-1.60028	0.0184789	Mus musculus ATPase type 13A1	0	0	0	0	0	0	0
S100A10	NM_009112	2.10809	0.00914008	-1.0059	1	Mus musculus S100 calcium binding protein A10 (calpactin)	0	0	0	0	0	0	0
PPP6R3	NM_028999	2.10408	0.0110829	-1.34902	0.0100839	Mus musculus protein phosphatase 6, regulatory subunit 3	0	0	0	0	0	0	0
PAICS	NM_025939	2.10399	0.00337234	-1.25717	0.0175792	Mus musculus phosphoribosylaminoimidazole carboxylase, phosphoribosylaminoribosylaminoimidazole, succinocarboxamide synthetase	0	0	0	0	0	0	0
TOR2A	NM_152800	2.10297	0.00620929	-1.45568	0.0029915	Mus musculus torsin family 2, member A	0	0	0	0	0	0	0
IGF2	NM_001122737	2.09693	0.00294183	-1.44711	0.0137984	Mus musculus insulin-like growth factor 2	0	0	0	0	0	0	0
PPA1	NM_026438	2.09363	0.0140799	-1.73642	0.0366266	Mus musculus pyrophosphatase (inorganic) 1	0	0	0	0	0	0	0
PSMC6	NM_025959	2.09362	0.00219119	-1.22137	0.0600177	Mus musculus proteasome (prosome, macropain) 26S subunit, ATPase, 6	0	0	0	0	0	0	0
BHLHE40	NM_011498	2.09236	0.0220444	-1.58057	0.0432829	Mus musculus basic helix-loop-helix family, member e40	0	0	0	0	0	1	1
SH3RF1	NM_021506	2.09137	0.00609891	-1.51632	0.000540899	Mus musculus SH3 domain containing ring finger 1	0	0	0	0	0	1	1
ARRDC2	NM_027560	2.08676	0.00443758	1.05091	0.475693	Mus musculus arrestin domain containing 2	0	0	0	0	0	0	0
S100A13	NM_009113	2.08605	0.0120874	1.10312	0.416519	Mus musculus S100 calcium binding protein A13	0	0	0	0	0	0	0
HCFC1	NM_008224	2.08347	0.0063804	-1.17908	0.0558229	Mus musculus host cell factor C1	0	0	0	0	0	0	0
EZR	NM_009510	2.07985	0.0070096	-1.75477	0.00647422	Mus musculus ezrin	0	0	0	0	0	0	0
POLR2K	NM_023127	2.0783	0.0110111	-1.4648	0.00998455	Mus musculus polymerase (RNA) II (DNA directed) polypeptide K	0	0	0	0	0	0	0
NDUFAF3	NM_023247	2.07344	0.00616514	-1.57153	0.00469699	Mus musculus NADH dehydrogenase (ubiquinone) 1 alpha subcomplex, assembly factor 3	0	0	0	0	0	0	0
CETN2	NM_019405	2.07095	0.00349928	-1.27231	0.147417	Mus musculus centrin 2	0	0	0	0	0	0	0
CCNO	NM_001081062	2.0685	0.00422784	-1.90117	0.00353792	Mus musculus cyclin O	0	0	0	0	0	0	0
TMEM14C	NM_025387	2.0674	0.0104703	-1.75036	0.000391875	Mus musculus transmembrane protein 14C	0	0	0	0	0	0	0
ANXA3	NM_013470	2.06614	0.0194448	-1.95717	0.014676	Mus musculus annexin A3	0	0	0	0	0	0	0
PRDX5	NM_012021	2.06258	0.0228778	-1.34156	0.0329617	Mus musculus peroxiredoxin 5	0	0	0	0	0	0	0
CDKN2D	NM_009878	2.062	0.02678	-1.22539	0.0553372	Mus musculus cyclin-dependent kinase inhibitor 2D (p19, inhibits CDK4)	0	0	0	0	0	1	1
SMARCD2	NM_001130187	2.06096	0.00307429	-1.19558	0.00774368	Mus musculus SWI/SNF related, matrix associated, actin dependent regulator of chromatin, subfamily d, member 2	0	0	0	0	0	0	0
TRF	NM_133977	2.06081	0.0173032	-1.83283	0.0149354	Mus musculus transferrin	0	0	0	0	0	0	0
SEL1L	NM_001039089	2.05976	0.00274865	-1.70512	0.00269345	Mus musculus sel-1 suppressor of lin-12-like (C. elegans)	1	1	1	1	0	1	1
SLC23A2	NM_018824	2.0579	0.00954852	-1.03028	1	Mus musculus solute carrier family 23 (nucleobase transporters), member 2	0	0	0	0	0	0	0
BC043098	NA	2.05769	0.0052986	-1.99712	0.00147367	NA	0	0	0	0	0	0	0
TMEM109	NM_134142	2.05598	0.0070372	-1.35301	0.0199139	Mus musculus transmembrane protein 109	0	0	1	1	0	1	1
IL18R1	NM_008365	2.0556	0.00356551	-1.55149	0.0267027	Mus musculus interleukin 18 receptor 1	0	0	0	0	0	0	0
RALB	NM_022327	2.05549	0.00613754	-2.11927	0.00139088	Mus musculus v-ral simian leukemia viral oncogene homolog B (ras related)	0	0	0	0	0	0	0
LRG1	NM_029796	2.05514	0.0180318	-1.78846	0.0178276	Mus musculus leucine-rich alpha-2-glycoprotein 1	0	0	0	0	0	0	0
STX16	NM_001102423	2.05376	0.00102108	-1.60319	0.00268793	Mus musculus syntaxin 16	0	0	0	0	0	0	0
PCBP2	NM_011042	2.04954	0.0198532	-1.48528	0.00205321	Mus musculus poly(rC) binding protein 2	0	0	0	0	0	0	0
AQR	NM_009702	2.04813	0.00192074	-1.35475	0.0106634	Mus musculus aquarius	0	0	1	1	0	1	1
DCUN1D5	NM_029775	2.04653	0.0106027	-1.45782	0.00545866	Mus musculus DCN1, defective in cullin neddylation 1, domain containing 5 (S. cerevisiae)	0	0	0	0	0	0	0
BCAS2	NM_026602	2.04615	0.00287007	-1.32422	0.0172591	Mus musculus breast carcinoma amplified sequence 2	0	0	0	0	0	0	0
DDX54	NM_028041	2.0432	0.00212496	-1.67809	0.00192074	Mus musculus DEAD (Asp-Glu-Ala-Asp) box polypeptide 54	0	0	1	1	0	0	1
ZFP161	NM_009547	2.0431	0.0288111	-1.11586	0.0868142	Mus musculus zinc finger protein 161	0	0	0	0	0	0	0
CCNL1	NM_019937	2.04194	0.00582846	-1.90794	0.0113865	Mus musculus cyclin L1	0	0	0	0	0	1	1
SNF8	NM_033568	2.0395	0.0153328	1.04889	0.696225	Mus musculus SNF8, ESCRT-II complex subunit, homolog (S. cerevisiae)	0	0	0	0	0	0	0
GPATCH4	NM_001110809	2.03747	0.00451485	-1.61674	0.00568495	Mus musculus G patch domain containing 4	0	0	0	0	0	0	0
USP3	NM_144937	2.03711	0.00818523	-1.45072	0.0111933	Mus musculus ubiquitin specific peptidase 3	0	0	0	0	0	0	0
TNFSF8	NM_009403	2.03672	0.00442102	-1.80809	0.00248372	Mus musculus tumor necrosis factor (ligand) superfamily, member 8	0	0	1	1	0	1	1
SIRPA	NM_001177647	2.03659	0.0214207	-1.81607	0.0225577	Mus musculus signal-regulatory protein alpha	0	0	0	0	0	0	0
TTLL11	NM_028921	2.03612	0.00572911	-1.61727	0.00660669	Mus musculus tubulin tyrosine ligase-like family, member 11	0	0	0	0	0	0	0
TRRAP	NM_001081362	2.03579	0.00472458	-1.39233	0.0170549	Mus musculus transformation/transcription domain-associated protein	0	0	0	0	0	0	0
PTMA	NM_008972	2.03528	0.0138205	-1.0711	0.189751	Mus musculus prothymosin alpha	0	0	0	0	0	0	0
MLLT11	NM_019914	2.03225	0.00112043	-1.59435	0.0151948	Mus musculus myeloid/lymphoid or mixed-lineage leukemia (trithorax homolog, Drosophila); translocated to, 11	0	0	0	0	0	0	0
TRIM59	NM_025863	2.0319	0.0197759	1.08214	0.614466	Mus musculus tripartite motif-containing 59	0	0	0	0	0	0	0
RPL35A	NM_001130485	2.03125	0.0297881	-1.11136	0.0831328	Mus musculus ribosomal protein L35A	0	0	0	0	0	0	0
MRPL16	NM_025606	2.03044	0.00315156	-1.64164	0.0093719	Mus musculus mitochondrial ribosomal protein L16	0	0	1	1	0	1	1
MSH2	NM_008628	2.03	0.000485705	1.1498	0.180334	Mus musculus mutS homolog 2 (E. coli)	0	0	0	0	0	0	0
EPAS1	NM_010137	2.0276	0.00114803	-1.93763	0.000369798	Mus musculus endothelial PAS domain protein 1	0	0	0	0	0	0	0
PRMT7	NM_145404	2.0273	0.0300916	-1.59709	0.0712717	Mus musculus protein arginine N-methyltransferase 7	0	0	0	0	0	0	0
CMPK2	NM_020557	2.0255	0.0106524	-1.68545	0.0175516	Mus musculus cytidine monophosphate (UMP-CMP) kinase 2, mitochondrial	0	0	1	1	0	1	1
NUDC-PS1	NA	2.02073	0.00445965	-1.2411	0.187123	NA	0	0	0	0	0	0	0
GRIN2C	NM_010350	2.01812	0.000750635	-2.1634	0.000132465	Mus musculus glutamate receptor, ionotropic, NMDA2C (epsilon 3)	0	0	0	0	0	0	0
TYROBP	NM_011662	2.0177	0.0181532	-2.19976	0.0054973	Mus musculus TYRO protein tyrosine kinase binding protein	0	0	0	0	0	0	0
RAPGEF6	NM_175258	2.01677	0.0115134	-1.56978	0.00331162	Mus musculus Rap guanine nucleotide exchange factor (GEF) 6	0	0	0	0	0	1	1
SNAPC5	NM_183316	2.01629	0.000204217	1.13554	0.016961	Mus musculus small nuclear RNA activating complex, polypeptide 5	0	0	0	0	0	0	0
IFI27L1	NM_026790	2.01477	0.00139088	-1.55495	0.00286455	Mus musculus interferon, alpha-inducible protein 27 like 1	0	0	0	0	0	0	0
PBXIP1	NM_146131	2.01348	0.0173253	-1.65927	0.024208	Mus musculus pre-B-cell leukemia transcription factor interacting protein 1	0	0	0	0	0	0	0
MIIP	NM_001025365	2.01328	0.0317695	-1.02803	0.714698	Mus musculus migration and invasion inhibitory protein	0	0	0	0	0	0	0
GLRX3	NM_023140	2.01064	0.00487361	-1.24191	0.144961	Mus musculus glutaredoxin 3	0	0	0	0	0	1	1
FOXB1	NM_022378	2.00998	0.00434375	-2.06351	0.00052434	Mus musculus forkhead box B1	0	1	0	1	0	1	1
NSFL1C	NM_198326	2.00879	0.00259962	-1.17689	0.0625621	Mus musculus NSFL1 (p97) cofactor (p47)	0	0	0	0	0	0	0
TLE1	NM_011599	2.00761	0.00201457	-1.85359	0.0139143	Mus musculus transducin-like enhancer of split 1, homolog of Drosophila E(spl)	0	0	0	0	0	1	1
VDAC2	NM_011695	2.00696	0.00256651	-1.17807	0.0552103	Mus musculus voltage-dependent anion channel 2	0	0	0	0	0	0	0
RPL7	NM_011291	2.00694	0.00216359	-1.21514	0.190225	Mus musculus ribosomal protein L7	0	0	0	0	0	0	0
RASA2	NM_053268	2.00639	0.00469699	-2.75257	0.00432167	Mus musculus RAS p21 protein activator 2	0	1	0	1	0	0	1
TCOF1	NM_001198984	2.00273	0.0399547	-1.54865	0.0100508	Mus musculus Treacher Collins Franceschetti syndrome 1, homolog	0	0	0	0	0	0	0
SNRNP200	NM_177214	2.00201	0.0131416	1.01128	1	Mus musculus small nuclear ribonucleoprotein 200 (U5)	0	0	0	0	0	0	0
CDC26	NM_139291	2.00023	0.00096589	-1.16737	0.0705983	Mus musculus cell division cycle 26	0	0	0	0	0	0	0
PCGF5	NM_029508	-2.00134	0.00267138	1.36251	0.00831218	Mus musculus polycomb group ring finger 5	0	0	0	0	0	0	0
MBLAC2	NM_028372	-2.00205	0.00380837	1.39034	0.00421128	Mus musculus metallo-beta-lactamase domain containing 2	0	0	0	0	0	1	1
PRMT2	NM_001077638	-2.00229	0.0075505	1.44728	0.00544762	Mus musculus protein arginine N-methyltransferase 2	0	0	0	0	0	0	0
CCL27A	NM_001048179	-2.00308	0.00177172	1.48725	0.075069	Mus musculus chemokine (C-C motif) ligand 27A	0	0	0	0	0	0	0
DNM2	NM_001039520	-2.00336	0.00121978	1.39158	0.00443206	Mus musculus dynamin 2	0	0	0	0	0	0	0
WBP2	NM_016852	-2.00625	0.0027928	1.35814	0.00379181	Mus musculus WW domain binding protein 2	0	0	0	0	0	0	0
SRSF7	NM_146083	-2.00674	0.00964234	1.28195	0.155674	Mus musculus serine/arginine-rich splicing factor 7	0	0	0	0	0	0	0
MAP3K8	NM_007746	-2.00693	0.00161718	1.42446	0.00644111	Mus musculus mitogen-activated protein kinase kinase kinase 8	0	0	1	1	0	1	1
SNX2	NM_026386	-2.01067	0.00641351	1.40209	0.00216911	Mus musculus sorting nexin 2	0	0	0	0	0	0	0
1700025G04RIK	NM_197990	-2.01441	0.00108732	1.83911	0.00124186	Mus musculus RIKEN cDNA 1700025G04 gene	0	0	0	0	0	0	0
5730437N04RIK	NM_027457	-2.01526	0.002136	1.52555	0.0141462	Mus musculus RIKEN cDNA 5730437N04 gene	0	0	0	0	0	1	1
STX1A	NM_016801	-2.02019	0.00331714	1.27059	0.454454	Mus musculus syntaxin 1A (brain)	0	0	0	0	0	0	0
KRTCAP3	NM_027221	-2.02149	0.0080638	1.15732	0.281725	Mus musculus keratinocyte associated protein 3	0	0	0	0	0	0	0
BC022593	NA	-2.02192	0.00314052	1.63987	0.00560768	NA	0	0	0	0	0	0	0
OXCT1	NM_024188	-2.0237	0.0206314	1.75066	0.0188045	Mus musculus 3-oxoacid CoA transferase 1	0	0	0	0	0	1	1
ISYNA1	NM_023627	-2.02383	0.00118115	1.30483	0.00928359	Mus musculus myo-inositol 1-phosphate synthase A1	0	0	0	0	0	0	0
CHRNA9	NM_001081104	-2.02392	0.0117287	1.77061	0.00916216	Mus musculus cholinergic receptor, nicotinic, alpha polypeptide 9	0	0	0	0	0	0	0
HMGCS2	NM_008256	-2.02453	0.00360415	1.61157	0.0206756	Mus musculus 3-hydroxy-3-methylglutaryl-Coenzyme A synthase 2	0	0	1	1	0	1	1
ATP6AP2	NM_027439	-2.0263	0.0103654	1.63041	0.000894138	Mus musculus ATPase, H+ transporting, lysosomal accessory protein 2	0	0	0	0	0	1	1
RAD9	NM_011237	-2.02734	0.00724694	1.19291	0.121851	Mus musculus RAD9 homolog (S. pombe)	0	0	0	0	0	0	0
NXT2	NM_001161430	-2.03812	0.00973617	1.69634	0.00687162	Mus musculus nuclear transport factor 2-like export factor 2	0	0	1	1	0	1	1
TMEM80	NM_001141950	-2.03881	0.00538691	-1.04228	1	Mus musculus transmembrane protein 80	0	0	0	0	0	0	0
CDK2	NM_016756	-2.03928	0.00156198	1.70532	0.00787615	Mus musculus cyclin-dependent kinase 2	0	0	0	0	0	0	0
SPECC1L	NM_001145826	-2.03995	0.000938293	1.34578	0.00761673	Mus musculus sperm antigen with calponin homology and coiled-coil domains 1-like	0	1	0	1	0	0	1
NPM3-PS1	NA	-2.04094	0.00540899	2.0228	0.00195938	NA	0	0	0	0	0	0	0
FAM178A	NM_001081225	-2.04352	0.0128877	1.08111	0.533558	Mus musculus family with sequence similarity 178, member A	0	0	0	0	0	1	1
D330028D13RIK	NM_001172216	-2.04612	0.00369246	1.27365	0.0575284	Mus musculus RIKEN cDNA D330028D13 gene	0	0	0	0	0	0	0
PRKACB	NM_001164199	-2.04934	0.000849983	1.40492	0.0127994	Mus musculus protein kinase, cAMP dependent, catalytic, beta	0	0	0	0	0	0	0
STXBP5L	NM_001114613	-2.05227	0.00892483	1.01039	1	Mus musculus syntaxin binding protein 5-like	0	0	1	1	0	1	1
PPP1R1C	NM_172420	-2.05248	0.00315708	1.74233	0.0141517	Mus musculus protein phosphatase 1, regulatory (inhibitor) subunit 1C	0	0	1	1	0	1	1
FGFR1OP2	NM_026218	-2.05297	0.00647422	1.70281	0.0985981	Mus musculus FGFR1 oncogene partner 2	0	0	1	1	0	0	1
ANKS1	NM_181413	-2.053	0.00357103	1.23114	0.0403411	Mus musculus ankyrin repeat and SAM domain containing 1	0	0	0	0	0	0	0
SLC25A45	NM_134154	-2.05312	0.0173419	1.37992	0.0121481	Mus musculus solute carrier family 25, member 45	0	0	0	0	0	0	0
NUTF2	NM_026532	-2.05313	0.00468043	1.66563	0.00226846	Mus musculus nuclear transport factor 2	0	0	0	0	0	0	0
ARID3B	NM_019689	-2.05737	0.0128491	1.05618	1	Mus musculus AT rich interactive domain 3B (BRIGHT-like)	0	0	0	0	0	0	0
VEZT	NM_172538	-2.06407	0.00171101	1.16866	0.289938	Mus musculus vezatin, adherens junctions transmembrane protein	0	0	1	1	0	0	1
TES	NM_207176	-2.0642	0.00235677	1.25183	0.403775	Mus musculus testis derived transcript	0	0	0	0	0	0	0
SDF4	NM_011341	-2.06732	0.0063252	1.5967	0.00354896	Mus musculus stromal cell derived factor 4	0	0	0	0	0	0	0
PLXDC1	NM_001163608	-2.06874	0.00458108	1.5603	0.232675	Mus musculus plexin domain containing 1	0	0	0	0	0	0	0
TSC22D2	NM_001081229	-2.06947	0.000397395	1.66573	0.00144608	Mus musculus TSC22 domain family, member 2	0	1	1	1	0	1	1
WDR34	NM_001008498	-2.06958	0.00335578	1.21019	0.0895077	Mus musculus WD repeat domain 34	0	0	0	0	0	0	0
PTDSS2	NM_013782	-2.07015	0.00321228	1.50066	0.00602164	Mus musculus phosphatidylserine synthase 2	0	0	0	0	0	0	0
WBP7	NM_029274	-2.07185	0.0138481	1.0722	0.603118	Mus musculus WW domain binding protein 7	0	0	1	1	0	0	1
MAP2K5	NM_011840	-2.07343	0.00214152	1.40053	0.003135	Mus musculus mitogen-activated protein kinase kinase 5	0	0	0	0	0	0	0
JUNB	NM_008416	-2.07396	0.00135777	1.378	0.0308423	Mus musculus Jun-B oncogene	0	0	0	0	0	0	0
PI4KB	NM_175356	-2.07643	0.00233469	1.91941	0.000165581	Mus musculus phosphatidylinositol 4-kinase, catalytic, beta polypeptide	0	0	0	0	0	0	0
ATP10A	NM_009728	-2.07999	0.0165802	1.56946	0.206253	Mus musculus ATPase, class V, type 10A	0	0	0	0	0	0	0
DNAJC6	NM_001164584	-2.08026	0.000943813	1.83834	0.00359863	Mus musculus DnaJ (Hsp40) homolog, subfamily C, member 6	0	0	0	0	0	0	0
RCBTB2	NM_001170694	-2.08289	0.000999007	1.46264	0.0320841	Mus musculus regulator of chromosome condensation (RCC1) and BTB (POZ) domain containing protein 2	0	0	1	1	0	1	1
4930544G11RIK	NM_001161773	-2.0829	0.00805828	1.09566	0.433817	Mus musculus RIKEN cDNA 4930544G11 gene	0	0	0	0	0	0	0
CHIC2	NM_028850	-2.08324	0.00343857	1.225	0.0119439	Mus musculus cysteine-rich hydrophobic domain 2	0	0	0	0	0	0	0
WDR13	NM_026137	-2.08453	0.0124517	1.17468	0.109151	Mus musculus WD repeat domain 13	0	0	0	0	0	0	0
PTPLA	NM_013935	-2.08811	0.000783751	1.43295	0.00472458	Mus musculus protein tyrosine phosphatase-like (proline instead of catalytic arginine), member a	0	0	0	0	0	0	0
ANKRD50	NM_001167883	-2.08977	0.00223535	1.30195	0.218308	Mus musculus ankyrin repeat domain 50	0	0	0	0	0	0	0
D9ERTD402E	NM_001013405	-2.09077	0.00677227	1.06445	0.51201	Mus musculus DNA segment, Chr 9, ERATO Doi 402, expressed	0	0	0	0	0	0	0
FAS	NM_001146708	-2.09273	0.00957059	1.43823	0.020074	Mus musculus Fas (TNF receptor superfamily member 6)	0	0	0	0	0	0	0
TLK1	NM_172664	-2.09273	0.00130809	2.11124	0.00173308	Mus musculus tousled-like kinase 1	0	1	0	1	0	0	1
POLH	NM_030715	-2.09445	0.00182139	1.96266	0.000656805	Mus musculus polymerase (DNA directed), eta (RAD 30 related)	0	0	0	0	0	0	0
FGF13	NM_010200	-2.09643	0.00252235	1.77086	0.00881996	Mus musculus fibroblast growth factor 13	0	0	0	0	0	0	0
MAGED2	NM_001199246	-2.09782	0.00422232	1.80747	0.00114803	Mus musculus melanoma antigen, family D, 2	0	0	0	0	0	0	0
CCDC75	NM_181649	-2.09854	0.000634728	1.7187	0.0263771	Mus musculus coiled-coil domain containing 75	0	0	0	0	0	0	0
MAK16	NM_026453	-2.09908	0.00859918	1.51305	0.055696	Mus musculus MAK16 homolog (S. cerevisiae)	0	0	0	0	0	0	0
AW549877	NM_145930	-2.09912	0.00079479	1.2854	0.0864499	Mus musculus expressed sequence AW549877	0	0	1	1	0	0	1
TBC1D17	NM_001042655	-2.10053	0.00527652	1.13854	0.149266	Mus musculus TBC1 domain family, member 17	0	0	0	0	0	0	0
LDOC1L	NM_177630	-2.1006	0.00689922	1.59645	0.00216359	Mus musculus leucine zipper, down-regulated in cancer 1-like	0	0	0	0	0	0	0
FNTB	NM_145927	-2.10662	0.00105972	1.37757	0.0251297	Mus musculus farnesyltransferase, CAAX box, beta	0	0	0	0	0	0	0
ING2	NM_023503	-2.10838	0.00303014	1.52321	0.00228502	Mus musculus inhibitor of growth family, member 2	0	0	1	1	0	1	1
COG6	NM_026225	-2.10936	0.00078927	1.43674	0.00405674	Mus musculus component of oligomeric golgi complex 6	0	0	0	0	0	0	0
MGST3	NM_025569	-2.11184	0.00470251	1.91111	0.00263826	Mus musculus microsomal glutathione S-transferase 3	0	0	0	0	0	0	0
SRSF11	NM_001093752	-2.11187	0.00239541	1.29933	0.00919528	Mus musculus serine/arginine-rich splicing factor 11	0	0	0	0	0	0	0
BROX	NM_027861	-2.11238	0.00397395	1.33579	0.0445524	Mus musculus BRO1 domain and CAAX motif containing	0	0	0	0	0	0	0
DTX3	NM_030714	-2.11348	0.0156861	-1.09222	0.619301	Mus musculus deltex 3 homolog (Drosophila)	1	0	0	0	0	0	0
ERAL1	NM_022313	-2.11982	0.000590573	1.55417	0.000364279	Mus musculus Era (G-protein)-like 1 (E. coli)	0	0	0	0	0	0	0
ZRANB3	NM_172642	-2.12189	0.0147202	1.78126	0.00567943	Mus musculus zinc finger, RAN-binding domain containing 3	0	0	0	0	0	0	0
GCAP14	NM_028407	-2.12353	0.0017662	1.65283	0.00584502	Mus musculus granule cell antiserum positive 14	0	0	1	1	1	1	1
MTAP7	NM_001198636	-2.12478	0.00320124	1.382	0.0910641	Mus musculus microtubule-associated protein 7	0	0	1	1	0	0	1
WSB1	NM_001042565	-2.12935	0.00593885	1.32188	0.0165912	Mus musculus WD repeat and SOCS box-containing 1	0	0	1	1	0	1	1
TGFBR1	NM_009370	-2.12937	0.00617066	1.61058	0.0351308	Mus musculus transforming growth factor, beta receptor I	0	1	1	1	0	1	1
TMED10	NM_026775	-2.12956	0.00285352	1.63569	0.00442654	Mus musculus transmembrane emp24-like trafficking protein 10 (yeast)	0	0	1	1	0	1	1
GSTK1	NM_029555	-2.13137	0.0139364	2.25776	0.000386356	Mus musculus glutathione S-transferase kappa 1	0	0	0	0	0	0	0
RELL1	NM_145923	-2.1314	0.00620378	1.72542	0.00484049	Mus musculus RELT-like 1	0	0	0	0	0	0	0
ACYP2	NM_029344	-2.13166	0.00207528	1.15596	0.176504	Mus musculus acylphosphatase 2, muscle type	0	0	0	0	0	0	0
MMP14	NM_008608	-2.13645	0.0126835	1.32292	0.0944254	Mus musculus matrix metallopeptidase 14 (membrane-inserted)	0	0	1	1	0	1	1
RAG2	NM_009020	-2.1412	0.00721382	1.4111	0.0450988	Mus musculus recombination activating gene 2	0	0	0	0	0	1	1
F13A1	NM_001166391	-2.15251	0.0272381	1.86326	0.0112374	Mus musculus coagulation factor XIII, A1 subunit	0	0	0	0	0	0	0
UEVLD	NM_001040695	-2.15678	0.0187714	1.07394	0.605707	Mus musculus UEV and lactate/malate dehyrogenase domains	0	0	0	0	0	1	1
A130023I24RIK	NA	-2.15934	0.0163042	1.38485	0.0144497	NA	0	0	0	0	0	0	0
CLDN4	NM_009903	-2.1594	0.0160835	-1.27009	0.427073	Mus musculus claudin 4	0	0	0	0	0	0	0
SAV1	NM_022028	-2.16064	0.00746219	1.40686	0.00456452	Mus musculus salvador homolog 1 (Drosophila)	0	0	0	0	0	0	0
PCNX	NM_018814	-2.16192	0.000546418	1.34473	0.0830279	Mus musculus pecanex homolog (Drosophila)	0	0	0	0	0	0	0
SMARCAD1	NM_007958	-2.16333	0.00273209	1.52975	0.00714759	Mus musculus SWI/SNF-related, matrix-associated actin-dependent regulator of chromatin, subfamily a, containing DEAD/H box 1	0	0	0	0	0	0	0
TCF7L2	NM_001142924	-2.16357	0.000447069	1.49343	0.0110663	Mus musculus transcription factor 7-like 2, T-cell specific, HMG-box	0	0	0	0	0	1	1
DGKG	NM_138650	-2.16561	0.00560216	1.47502	0.0227674	Mus musculus diacylglycerol kinase, gamma	0	0	0	0	0	0	0
CMTM7	NM_133978	-2.16638	0.00061817	2.18344	0.000298046	Mus musculus CKLF-like MARVEL transmembrane domain containing 7	0	0	0	0	0	0	0
RNF19A	NM_013923	-2.16954	0.00732973	1.30398	0.0231317	Mus musculus ring finger protein 19A	0	0	1	1	0	1	1
FRMD6	NM_176984	-2.17768	0.00151231	1.37987	0.0113258	Mus musculus FERM domain containing 6	0	0	1	1	0	0	1
TMIE	NM_146260	-2.17884	0.0100177	1.4153	0.339088	Mus musculus transmembrane inner ear	0	0	0	0	0	0	0
ZFP597	NM_001033159	-2.18197	0.0014516	1.43894	0.026918	Mus musculus zinc finger protein 597	0	0	1	1	0	1	1
MSN	NM_010833	-2.18636	0.00322331	1.47858	0.0193178	Mus musculus moesin	0	0	0	0	0	0	0
ZFP644	NM_026856	-2.1891	0.00221879	1.65718	0.00765537	Mus musculus zinc finger protein 644	0	0	0	0	0	1	1
GCOM1	NM_001033208	-2.1958	0.000574015	2.4579	0.000480185	Mus musculus GRINL1A complex locus	0	0	0	0	0	0	0
PYCARD	NM_023258	-2.19904	0.00410089	2.16243	0.00634728	Mus musculus PYD and CARD domain containing	0	0	0	0	0	0	0
VEZF1	NM_016686	-2.1993	0.00134673	1.44058	0.023943	Mus musculus vascular endothelial zinc finger 1	0	0	0	0	0	0	0
SMOC1	NM_001146217	-2.20043	0.0166795	1.30885	0.585258	Mus musculus SPARC related modular calcium binding 1	0	0	0	0	0	0	0
VPS54	NM_139061	-2.20462	0.000684402	1.72576	0.00747875	Mus musculus vacuolar protein sorting 54 (yeast)	0	0	0	0	0	0	0
DAPK1	NM_029653	-2.20577	0.00427199	1.49211	0.0819958	Mus musculus death associated protein kinase 1	0	0	0	0	0	0	0
ARL6IP1	NM_019419	-2.20599	0.00179932	1.61455	0.000447069	Mus musculus ADP-ribosylation factor-like 6 interacting protein 1	0	0	0	0	0	0	0
NPM3	NM_008723	-2.20938	0.00609339	2.24444	0.00141296	Mus musculus nucleoplasmin 3	0	0	0	0	0	0	0
CCHCR1	NM_146248	-2.21033	0.00411193	1.6986	0.000513302	Mus musculus coiled-coil alpha-helical rod protein 1	0	0	0	0	0	0	0
TRAF4	NM_009423	-2.21064	0.00187659	1.31585	0.330958	Mus musculus TNF receptor associated factor 4	0	0	0	0	0	0	0
WDR78	NM_146254	-2.21669	0.00922839	1.19061	0.544034	Mus musculus WD repeat domain 78	0	0	1	1	0	1	1
DNAJC10	NM_024181	-2.21852	0.00137984	1.42938	0.00202561	Mus musculus DnaJ (Hsp40) homolog, subfamily C, member 10	0	0	0	0	0	0	0
2510009E07RIK	NM_001001881	-2.2203	0.000761673	2.37981	0.000220775	Mus musculus RIKEN cDNA 2510009E07 gene	0	0	1	1	0	0	1
LY6D	NM_010742	-2.22783	0.00975273	3.07153	0.00233469	Mus musculus lymphocyte antigen 6 complex, locus D	0	0	0	0	0	0	0
6330406I15RIK	NM_027519	-2.23048	0.0017386	1.26109	0.183276	Mus musculus RIKEN cDNA 6330406I15 gene	0	0	0	0	0	0	0
ERDR1	NM_133362	-2.23688	0.00889723	-1.16252	0.729358	Mus musculus erythroid differentiation regulator 1	0	0	0	0	0	0	0
KRT10	NM_010660	-2.23789	0.00780991	1.38032	0.0084888	Mus musculus keratin 10	0	0	0	0	0	0	0
CDKN1C	NM_001161624	-2.24291	0.00167237	1.81793	0.00078927	Mus musculus cyclin-dependent kinase inhibitor 1C (P57)	0	0	0	0	0	0	0
SCAF1	NM_001008422	-2.25314	0.00732421	1.69341	0.00277624	Mus musculus SR-related CTD-associated factor 1	0	0	0	0	0	0	0
ZFYVE21	NM_026752	-2.25334	0.00234573	1.51336	0.0143228	Mus musculus zinc finger, FYVE domain containing 21	0	0	0	0	0	0	0
LAMC1	NM_010683	-2.25544	0.00328955	1.66745	0.0230379	Mus musculus laminin, gamma 1	0	0	1	1	0	1	1
TDRKH	NM_028307	-2.26306	0.00395187	1.55685	0.00661221	Mus musculus tudor and KH domain containing protein	0	0	0	0	0	0	0
RAB27A	NM_023635	-2.27024	0.00181035	1.44687	0.00874269	Mus musculus RAB27A, member RAS oncogene family	0	0	1	1	0	1	1
TIA1	NM_001164079	-2.27559	0.00763881	1.06288	1	Mus musculus cytotoxic granule-associated RNA binding protein 1	0	0	0	0	0	0	0
TOB2	NM_020507	-2.30286	0.00104316	-1.21844	0.0378077	Mus musculus transducer of ERBB2, 2	0	0	0	0	0	0	0
NEK3	NM_001162947	-2.31514	0.0122751	1.42608	0.0118446	Mus musculus NIMA (never in mitosis gene a)-related expressed kinase 3	0	0	0	0	0	0	0
PRMT2	NM_001077638	-2.31605	0.00480737	1.44294	0.00136329	Mus musculus protein arginine N-methyltransferase 2	0	0	0	0	0	0	0
TRAT1	NM_198297	-2.31738	0.00216911	1.39388	0.172784	Mus musculus T cell receptor associated transmembrane adaptor 1	0	0	0	0	0	0	0
H1FX	NM_198622	-2.32555	0.00097141	2.67117	8.27906e-05	Mus musculus H1 histone family, member X	0	0	0	0	0	0	0
IDH1	NM_001111320	-2.3267	0.000281488	1.82469	0.00103764	Mus musculus isocitrate dehydrogenase 1 (NADP+), soluble	0	0	1	1	0	1	1
SSBP2	NM_024272	-2.32775	0.00211944	1.55355	0.00719174	Mus musculus single-stranded DNA binding protein 2	0	0	0	0	0	1	1
1190002H23RIK	NM_025427	-2.33018	0.00110939	1.36829	0.1204	Mus musculus RIKEN cDNA 1190002H23 gene	0	0	0	0	0	0	0
NUB1	NM_016736	-2.33871	0.00374213	1.47305	0.0104758	Mus musculus negative regulator of ubiquitin-like proteins 1	0	0	1	1	0	1	1
UGCG	NM_011673	-2.34065	0.000921735	1.51169	0.001424	Mus musculus UDP-glucose ceramide glucosyltransferase	0	0	1	1	0	1	1
PIK3R3	NM_181585	-2.34492	0.0026217	1.40936	0.0834088	Mus musculus phosphatidylinositol 3 kinase, regulatory subunit, polypeptide 3 (p55)	0	1	1	1	1	1	1
UBR1	NM_009461	-2.34582	0.00219671	1.0122	1	Mus musculus ubiquitin protein ligase E3 component n-recognin 1	0	0	0	0	0	0	0
IL11RA1	NM_001163401	-2.34675	0.0121702	1.24071	0.445998	Mus musculus interleukin 11 receptor, alpha chain 1	0	0	0	0	0	0	0
HEXIM1	NM_138753	-2.35517	0.0066674	1.44327	0.035473	Mus musculus hexamethylene bis-acetamide inducible 1	0	1	0	1	0	0	1
SCAMP1	NM_029153	-2.35727	0.00214704	1.29638	0.090021	Mus musculus secretory carrier membrane protein 1	0	0	0	0	0	0	0
TSC22D3	NM_001077364	-2.3575	0.00277073	3.41229	0.0110332	Mus musculus TSC22 domain family, member 3	0	0	0	0	0	0	0
LOC432879	NA	-2.37295	0.00668948	2.28596	0.00160614	NA	0	0	0	0	0	0	0
BLCAP	NM_016916	-2.39028	0.000805828	1.61288	0.00309637	Mus musculus bladder cancer associated protein homolog (human)	0	0	1	1	0	1	1
CTNNBIP1	NM_001141930	-2.39845	0.000662325	1.71046	0.00440998	Mus musculus catenin beta interacting protein 1	0	0	0	0	0	0	0
ITK	NM_010583	-2.39897	0.00280936	1.87694	0.0126504	Mus musculus IL2-inducible T-cell kinase	0	0	0	0	0	1	1
SYTL1	NM_031393	-2.4041	0.000844464	2.20953	0.00034772	Mus musculus synaptotagmin-like 1	0	0	0	0	0	0	0
TIAM1	NM_001145887	-2.40441	0.00113147	2.02652	0.00731869	Mus musculus T-cell lymphoma invasion and metastasis 1	0	0	0	0	0	1	1
LRRC29	NM_177449	-2.4088	0.00474114	1.31293	0.147726	Mus musculus leucine rich repeat containing 29	0	0	0	0	0	0	0
CRK	NM_133656	-2.4101	0.000772712	1.69166	0.0223314	Mus musculus v-crk sarcoma virus CT10 oncogene homolog (avian)	0	0	1	1	0	0	1
TNFAIP3	NM_009397	-2.45037	0.00236229	2.09913	0.00318468	Mus musculus tumor necrosis factor, alpha-induced protein 3	0	0	0	0	0	0	0
AGFG2	NM_145566	-2.46578	0.00052434	1.50258	0.0674357	Mus musculus ArfGAP with FG repeats 2	0	0	0	0	0	1	1
LOC547323	NA	-2.48253	0.0033061	1.57428	0.0281764	NA	0	0	0	0	0	0	0
FAAH	NM_010173	-2.50144	0.00877028	1.4743	0.0393531	Mus musculus fatty acid amide hydrolase	0	0	0	0	0	0	0
CDCA7	NM_025866	-2.51399	0.00316812	2.22941	0.00171101	Mus musculus cell division cycle associated 7	0	0	0	0	0	0	0
D16ERTD472E	NM_025967	-2.53803	0.000325643	1.6304	0.00184347	Mus musculus DNA segment, Chr 16, ERATO Doi 472, expressed	0	1	0	1	0	0	1
HIST1H1C	NM_015786	-2.55703	0.00505575	1.60599	0.0119329	Mus musculus histone cluster 1, H1c	0	0	0	0	0	0	0
TOPORS	NM_134097	-2.56686	0.00168341	1.51681	0.00242852	Mus musculus topoisomerase I binding, arginine/serine-rich	0	0	0	0	0	0	0
TFRC	NM_011638	-2.58531	0.0103709	1.15892	0.169434	Mus musculus transferrin receptor	0	0	0	0	0	0	0
H1F0	NM_008197	-2.59005	0.000711999	2.05872	0.0856662	Mus musculus H1 histone family, member 0	0	0	0	0	0	0	0
NIPSNAP1	NM_008698	-2.59006	0.00515509	1.34413	0.0797881	Mus musculus 4-nitrophenylphosphatase domain and non-neuronal SNAP25-like protein homolog 1 (C. elegans)	0	0	0	0	0	0	0
AFTPH	NM_181411	-2.597	0.00193178	1.47592	0.00558561	Mus musculus aftiphilin	0	1	1	1	0	1	1
TRAF2	NM_009422	-2.60046	0.00200353	-1.10668	0.18278	Mus musculus TNF receptor-associated factor 2	0	0	0	0	0	0	0
FAM63B	NM_172772	-2.60927	0.000126946	1.61571	0.00481841	Mus musculus family with sequence similarity 63, member B	0	0	0	0	0	0	0
1110028C15RIK	NM_001122738	-2.61611	0.00889171	2.52298	0.00394635	Mus musculus RIKEN cDNA 1110028C15 gene	0	0	0	0	0	0	0
AI467606	NM_178901	-2.62067	0.00162822	2.15902	0.00052986	Mus musculus expressed sequence AI467606	0	0	0	0	0	0	0
KCNH3	NM_010601	-2.62901	0.00341649	1.5017	0.161122	Mus musculus potassium voltage-gated channel, subfamily H (eag-related), member 3	0	0	0	0	0	0	0
RPA3	NM_026632	-2.67968	0.00251683	1.94576	0.00162822	Mus musculus replication protein A3	0	0	0	0	0	0	0
CD69	NM_001033122	-2.74432	0.000137984	1.76525	0.0211226	Mus musculus CD69 antigen	0	0	1	1	0	1	1
BC038156	NA	-2.7571	0.00142952	1.3803	0.087736	NA	0	0	0	0	0	0	0
SCN4B	NM_001013390	-2.75971	0.00599404	1.10599	0.822238	Mus musculus sodium channel, type IV, beta	0	0	1	1	0	1	1
KCNH2	NM_013569	-2.79159	0.000800309	1.02847	1	Mus musculus potassium voltage-gated channel, subfamily H (eag-related), member 2	0	0	0	0	0	0	0
CD47	NM_175169	-2.79928	0.000463627	1.5437	0.0174136	Mus musculus CD47 antigen (Rh-related antigen, integrin-associated signal transducer)	0	0	0	0	0	1	1
PIK3IP1	NM_178149	-2.8577	0.00227398	1.89343	0.0463793	Mus musculus phosphoinositide-3-kinase interacting protein 1	0	0	0	0	0	0	0
BCAT2	NM_009737	-2.94998	0.00249476	1.32967	0.066663	Mus musculus branched chain aminotransferase 2, mitochondrial	0	0	0	0	0	0	0
MNS1	NM_008613	-2.95324	0.00575671	2.50484	0.000932774	Mus musculus meiosis-specific nuclear structural protein 1	0	0	0	0	0	0	0
CCNE2	NM_001037134	-2.95792	0.00246716	1.89445	0.00611547	Mus musculus cyclin E2	0	0	0	0	0	1	1
GPRASP1	NM_026081	-3.02686	0.0021084	1.93821	0.00805277	Mus musculus G protein-coupled receptor associated sorting protein 1	0	0	0	0	0	0	0
ZFP280D	NM_146224	-3.10219	0.00117011	1.55289	0.0465173	Mus musculus zinc finger protein 280D	0	0	0	0	0	1	1
FNBP1L	NM_001114665	-3.11154	0.00492328	1.98552	0.0056408	Mus musculus formin binding protein 1-like	0	0	0	0	0	0	0
PRNP	NM_011170	-3.2313	0.00188763	2.34402	0.00170549	Mus musculus prion protein	0	0	0	0	0	1	1
ITPR1	NM_008789	-3.26201	0.00258307	1.81816	0.0621481	Mus musculus inositol 1,4,5-triphosphate receptor 1	0	0	0	0	0	0	0
INSL5	NM_011831	-3.35534	0.0010542	1.71739	0.0467546	Mus musculus insulin-like 5	0	0	0	0	0	0	0
ATP1B1	NM_009721	-3.42413	0.00235125	1.88116	0.0240258	Mus musculus ATPase, Na+/K+ transporting, beta 1 polypeptide	0	1	0	1	1	1	1
NPHS2	NM_130456	-3.49288	0.000226294	2.50524	0.0227343	Mus musculus nephrosis 2 homolog, podocin (human)	0	0	1	1	0	1	1
COPS8	NM_133805	-3.69161	0.000182139	3.80015	0.000861022	Mus musculus COP9 (constitutive photomorphogenic) homolog, subunit 8 (Arabidopsis thaliana)	0	0	1	1	0	1	1
ERRFI1	NM_133753	-3.7241	0.00147919	1.24887	0.467325	Mus musculus ERBB receptor feedback inhibitor 1	0	0	0	0	0	0	0
H2AFJ	NM_177688	-3.81765	0.00119218	1.47048	0.0654874	Mus musculus H2A histone family, member J	0	0	0	0	0	0	0
TSC22D3	NM_001077364	-3.85863	0.00465283	3.18293	0.0384976	Mus musculus TSC22 domain family, member 3	0	0	0	0	0	0	0
ACVR2B	NM_007397	-3.97586	0.00150679	2.15677	0.0233028	Mus musculus activin receptor IIB	0	0	0	0	0	0	0
2610019F03RIK	NM_173744	-4.0201	0.00326747	3.78827	0.00952644	Mus musculus RIKEN cDNA 2610019F03 gene	0	0	1	1	0	0	1
TMEM108	NM_178638	-4.03905	0.000237333	2.18735	0.0924826	Mus musculus transmembrane protein 108	0	0	0	0	0	0	0
ART4	NM_026639	-4.12669	0.00070096	2.46944	0.00258307	Mus musculus ADP-ribosyltransferase 4	0	0	0	0	0	0	0
ITM2A	NM_008409	-4.2149	0.00165581	2.7913	0.0072359	Mus musculus integral membrane protein 2A	0	0	1	1	0	1	1
PRICKLE1	NM_001033217	-4.50367	0.00112595	4.82617	0.00070096	Mus musculus prickle homolog 1 (Drosophila)	0	0	0	0	0	0	0
SLC7A11	NM_011990	-5.62708	0.000391875	2.63306	0.0189314	Mus musculus solute carrier family 7 (cationic amino acid transporter, y+ system), member 11	0	0	1	1	0	1	1
